# Supplementary material for: Meta-analysis of retinal transcriptome profiling studies in animal models of myopia
Source: Front Med (Lausanne). 2025 Jan 14;11:1479891. doi: 10.3389/fmed.2024.1479891 (PMC11772478; doi:10.3389/fmed.2024.1479891)
Supplement: Supplementary file 1 [file Data_Sheet_1.xlsx]

## Sheet: Table1. Reads and Dups
Table 1. Sequencing metrics for LIM and control samples
Sample	Read	M Seqs	% Dups
FDM 1	F	58.2	0.454
	R	58.2	0.436
FDM 2	F	62.3	0.571
	R	62.3	0.556
FDM 3	F	62.9	0.471
	R	62.9	0.457
Control 1	F	54	0.457
	R	54	0.445
Control 2	F	76.7	0.484
	R	76.7	0.47
Control 3	F	62.5	0.474
	R	62.5	0.459
Information for forward (F) and reverse (R) reads for each sample, showing the total number of sequences in millions (M Seqs) and the percentage of duplicate reads (% Dups) for each of the paired-end read.

## Sheet: Table of Contents
Link to Supplementary Table	Title
Supplementary Table 1	List of differentially expressed genes in response to FDM
Supplementary Table 2	KEGG pathways enriched for genes differentially regulated in FDM
Supplementary Table 3	GO terms enriched for genes differentially regulated in FDM
Supplementary Table 4	Sequencing metrics for raw experimental and control samples
Supplementary Table 5	Sequencing metrics for experimental and control samples after adapter trimming
Supplementary Table 6	Differentially expressed genes in the meta-analysis combining the mouse samples
Supplementary Table 7	KEGG pathways enriched in the differentially expressed genes in the mouse samples
Supplementary Table 8	Differentially expressed genes in the meta-analysis combining the chick samples
Supplementary Table 9	KEGG pathways enriched in the differentially expressed genes in the chick samples
Supplementary Table 10	Genes retrieved from GWAS Catalogue as implicated in refractive error in GWA studies
Supplementary Table 11	Overlapping genes between the mouse and chick analyses and with genes implicated in refractive errors in GWA studies
Supplementary Table 12	Pathways enriched in the genes implicated in myopia in human GWA studies
Supplementary Table 13	Overlapping pathways in the mouse and chick meta-analysis and human GWA studies

## Sheet: Table S1
Supplementary Table 1. List of differentially expressed genes in response to FDM						Back to TOC
A total of 234 transcripts were differentially expressed in the retinas undergoing FDM
Abbreviations: lfcSE: standard error of log2 fold change
#	Gene name	Ensembl Gene ID	Mean expression level	Log2 fold change	Standard error of log2 fold change	Wald statistic	p value	Adjusted p value (Benjamini-Hochberg)	Gene description
1	Gm12033	ENSMUSG00000078965	27.5972	-7.92373	1.58631	-4.99509	5.88098e-07	0.0103511	predicted gene 12033
2	Kcnj13	ENSMUSG00000079436	108.619	-2.604	0.557817	-4.66819	3.03861e-06	0.0267413	potassium inwardly-rectifying channel, subfamily J, member 13
3	Tac2	ENSMUSG00000025400	776.553	-0.65542	0.153655	-4.26553	1.99429e-05	0.113851	tachykinin 2
4	Nanp	ENSMUSG00000053916	169.934	-1.77097	0.420955	-4.20704	2.58737e-05	0.113851	N-acetylneuraminic acid phosphatase
5	Pon1	ENSMUSG00000002588	112.969	-1.64629	0.401041	-4.10505	4.04231e-05	0.142297	paraoxonase 1
6	Fosl2	ENSMUSG00000029135	557.023	-1.12326	0.285824	-3.92989	8.4983e-05	0.249298	fos-like antigen 2
7	Kif15	ENSMUSG00000036768	319.369	0.619355	0.161674	3.83088	0.000127684	0.286394	kinesin family member 15
8	Arhgap27	ENSMUSG00000034255	457.203	0.841564	0.221281	3.80315	0.000142868	0.286394	Rho GTPase activating protein 27
9	Gm4782	ENSMUSG00000107418	11.7944	-6.69491	1.7632	-3.79702	0.000146443	0.286394	predicted gene 4782
10	Col8a2	ENSMUSG00000056174	258.341	-1.35046	0.361533	-3.73536	0.000187449	0.329928	collagen, type VIII, alpha 2
11	Gja8	ENSMUSG00000049908	47.5712	2.87207	0.774957	3.7061	0.000210475	0.336779	gap junction protein, alpha 8
12	Clic6	ENSMUSG00000022949	324.177	-0.9134	0.251599	-3.63038	0.00028301	0.403573	chloride intracellular channel 6
13	Rdh5	ENSMUSG00000025350	728.78	-1.04444	0.290882	-3.59061	0.000329902	0.403573	retinol dehydrogenase 5
14	Cltrn	ENSMUSG00000015401	203.52	-1.3244	0.369657	-3.58278	0.000339953	0.403573	collectrin, amino acid transport regulator
15	Gm8325	ENSMUSG00000027694	43.5865	1.54085	0.430528	3.57897	0.000344957	0.403573	predicted pseudogene 8325
16	Nab2	ENSMUSG00000025402	930.788	-0.585818	0.164424	-3.56284	0.000366864	0.403573	Ngfi-A binding protein 2
17	Tspan10	ENSMUSG00000039691	242.401	-1.04557	0.312801	-3.34261	0.000829953	0.859294	tetraspanin 10
18	Gm15425	ENSMUSG00000084390	28.6445	-1.81492	0.561959	-3.22964	0.00123948	0.999969	predicted gene 15425
19	Cryba1	ENSMUSG00000000724	4239.95	7.10034	2.20293	3.22313	0.001268	0.999969	crystallin, beta A1
20	Cldn1	ENSMUSG00000022512	116.726	-1.79562	0.559445	-3.20964	0.001329	0.999969	claudin 1
21	Sfrp5	ENSMUSG00000018822	46.0515	-1.34208	0.421786	-3.18191	0.00146308	0.999969	secreted frizzled-related sequence protein 5
22	B230307C23Rik	ENSMUSG00000080717	66.5686	1.2112	0.381886	3.17161	0.00151594	0.999969	RIKEN cDNA B230307C23 gene
23	Vip	ENSMUSG00000019772	426.945	-0.685969	0.216937	-3.16207	0.00156652	0.999969	vasoactive intestinal polypeptide
24	Stra6	ENSMUSG00000032327	522.873	-0.709242	0.22482	-3.15472	0.00160654	0.999969	stimulated by retinoic acid gene 6
25	Col6a3	ENSMUSG00000048126	46.0371	1.73122	0.549351	3.15139	0.00162496	0.999969	collagen, type VI, alpha 3
26	Slc7a10	ENSMUSG00000030495	50.8761	-1.32903	0.421952	-3.14972	0.00163427	0.999969	solute carrier family 7 (cationic amino acid transporter, y+ system), member 10
27	Clec18a	ENSMUSG00000033633	170.474	-1.10911	0.352499	-3.14641	0.00165287	0.999969	C-type lectin domain family 18, member A
28	Gm10132	ENSMUSG00000063556	5.45046	-5.5954	1.78657	-3.13192	0.00173667	0.999969	predicted gene 10132
29	Gm45837	ENSMUSG00000030653	118.688	1.5727	0.505326	3.11225	0.00185668	0.999969	predicted gene 45837
30	Lzts1	ENSMUSG00000036306	267.359	1.01864	0.328123	3.10445	0.00190636	0.999969	leucine zipper, putative tumor suppressor 1
31	Gm20431	ENSMUSG00000089739	357.926	0.588803	0.190793	3.08609	0.00202806	0.999969	predicted gene 20431
32	Trf	ENSMUSG00000032554	5354.49	-0.690565	0.225559	-3.06158	0.00220174	0.999969	transferrin
33	Cpxm2	ENSMUSG00000030862	197.492	-1.32129	0.435056	-3.03706	0.00238898	0.999969	carboxypeptidase X, M14 family member 2
34	Mip	ENSMUSG00000025389	312.107	4.53234	1.49953	3.02251	0.0025069	0.999969	major intrinsic protein of lens fiber
35	Cox7c-ps1	ENSMUSG00000057580	14.9989	-2.44018	0.814752	-2.99499	0.00274454	0.999969	cytochrome c oxidase subunit 7C, pseudogene 1
36	Bmp4	ENSMUSG00000021835	103.592	-1.20894	0.404268	-2.99045	0.00278568	0.999969	bone morphogenetic protein 4
37	Spry4	ENSMUSG00000024427	777.147	-0.408741	0.138161	-2.95843	0.00309212	0.999969	sprouty RTK signaling antagonist 4
38	Slc16a8	ENSMUSG00000032988	293.23	-0.96575	0.327526	-2.94862	0.00319198	0.999969	solute carrier family 16 (monocarboxylic acid transporters), member 8
39	Cryba2	ENSMUSG00000006546	949.366	6.37774	2.17144	2.9371	0.00331294	0.999969	crystallin, beta A2
40	Mthfd1	ENSMUSG00000021048	1318.13	0.294315	0.100232	2.93635	0.00332103	0.999969	methylenetetrahydrofolate dehydrogenase (NADP+ dependent), methenyltetrahydrofolate cyclohydrolase, formyltetrahydrofolate synthase
41	Kif4	ENSMUSG00000034311	445.643	0.483188	0.168747	2.86338	0.00419144	0.999969	kinesin family member 4
42	Vgf	ENSMUSG00000037428	1630.09	-0.428011	0.150185	-2.84988	0.00437356	0.999969	VGF nerve growth factor inducible
43	Lap3	ENSMUSG00000039682	739.176	0.334833	0.117623	2.84666	0.00441808	0.999969	leucine aminopeptidase 3
44	Slc13a3	ENSMUSG00000018459	65.6185	-1.64821	0.581267	-2.83555	0.00457474	0.999969	solute carrier family 13 (sodium-dependent dicarboxylate transporter), member 3
45	Angptl2	ENSMUSG00000004105	187.103	-1.15546	0.412014	-2.80441	0.0050408	0.999969	angiopoietin-like 2
46	Crybb1	ENSMUSG00000029343	615.38	5.01872	1.79168	2.80113	0.00509243	0.999969	crystallin, beta B1
47	Tgfbi	ENSMUSG00000035493	43.3769	-1.24102	0.445321	-2.78681	0.00532304	0.999969	transforming growth factor, beta induced
48	Fras1	ENSMUSG00000034687	457.186	-0.446145	0.160153	-2.78574	0.00534054	0.999969	Fraser extracellular matrix complex subunit 1
49	Slc6a20a	ENSMUSG00000036814	166.107	-1.0148	0.368868	-2.75112	0.00593924	0.999969	solute carrier family 6 (neurotransmitter transporter), member 20A
50	Cox8b	ENSMUSG00000025488	49.6845	-1.71667	0.628647	-2.73074	0.00631922	0.999969	cytochrome c oxidase subunit 8B
51	1700030C10Rik	ENSMUSG00000091071	33.7406	2.40893	0.883862	2.72545	0.00642132	0.999969	RIKEN cDNA 1700030C10 gene
52	Crybb3	ENSMUSG00000029352	805.162	4.73533	1.7428	2.71708	0.00658603	0.999969	crystallin, beta B3
53	Gm6055	ENSMUSG00000062081	80.6683	-0.797167	0.293979	-2.71165	0.00669498	0.999969	predicted gene 6055
54	Dpysl2	ENSMUSG00000022048	6919.89	-0.259825	0.0959642	-2.70752	0.00677883	0.999969	dihydropyrimidinase-like 2
55	Car12	ENSMUSG00000032373	193.559	-1.14202	0.422071	-2.70575	0.00681504	0.999969	carbonic anhydrase 12
56	Raet1e	ENSMUSG00000053219	4.1882	-5.21854	1.93327	-2.69933	0.00694802	0.999969	retinoic acid early transcript 1E
57	Ermn	ENSMUSG00000026830	125.29	-1.14903	0.42668	-2.69295	0.00708223	0.999969	ermin, ERM-like protein
58	Cryaa	ENSMUSG00000024041	9143.44	7.1054	2.64828	2.68303	0.00729587	0.999969	crystallin, alpha A
59	Myoz2	ENSMUSG00000028116	23.2347	-2.01856	0.753442	-2.67911	0.00738172	0.999969	myozenin 2
60	Tuba1c	ENSMUSG00000043091	58.4602	-1.1223	0.419377	-2.67612	0.0074479	0.999969	tubulin, alpha 1C
61	Crygs	ENSMUSG00000033501	1733.26	6.71383	2.52491	2.65904	0.0078364	0.999969	crystallin, gamma S
62	Krt8	ENSMUSG00000049382	73.4163	-1.44333	0.545256	-2.64707	0.0081192	0.999969	keratin 8
63	Col18a1	ENSMUSG00000001435	1804.4	-0.5885	0.224	-2.62723	0.00860824	0.999969	collagen, type XVIII, alpha 1
64	AW822252	ENSMUSG00000085998	144.408	0.732311	0.278752	2.6271	0.00861155	0.999969	expressed sequence AW822252
65	Abcc6	ENSMUSG00000030834	26.2734	1.39384	0.531962	2.62018	0.00878831	0.999969	ATP-binding cassette, sub-family C member 6
66	Mecom	ENSMUSG00000027684	75.9847	-0.879725	0.33634	-2.61558	0.00890763	0.999969	MDS1 and EVI1 complex locus
67	Paox	ENSMUSG00000025464	613.309	0.321664	0.123523	2.60408	0.00921217	0.999969	polyamine oxidase (exo-N4-amino)
68	Dio2	ENSMUSG00000007682	1989.35	-2.11896	0.821453	-2.57952	0.00989367	0.999969	deiodinase, iodothyronine, type II
69	Itgav	ENSMUSG00000027087	1305.94	-0.404059	0.157344	-2.56801	0.0102285	0.999969	integrin alpha V
70	Gm20422	ENSMUSG00000092544	14.0353	1.75798	0.689458	2.5498	0.0107786	0.999969	predicted gene 20422
71	Gm29216	ENSMUSG00000101249	30274.4	-0.351087	0.137781	-2.54816	0.0108294	0.999969	predicted gene 29216
72	Tac1	ENSMUSG00000061762	618.275	-0.386225	0.152113	-2.53907	0.0111149	0.999969	tachykinin 1
73	Rgr	ENSMUSG00000021804	1855.32	-1.58217	0.623158	-2.53895	0.0111186	0.999969	retinal G protein coupled receptor
74	Pzp	ENSMUSG00000030359	24.4651	1.3747	0.544229	2.52596	0.0115383	0.999969	PZP, alpha-2-macroglobulin like
75	Fam131a	ENSMUSG00000050821	953.391	-0.359106	0.142338	-2.52291	0.0116389	0.999969	family with sequence similarity 131, member A
76	Zfp865	ENSMUSG00000074405	2775.65	0.450584	0.17935	2.51232	0.0119942	0.999969	zinc finger protein 865
77	Mtap	ENSMUSG00000062937	221.116	0.455278	0.181376	2.51014	0.0120684	0.999969	methylthioadenosine phosphorylase
78	Car14	ENSMUSG00000038526	3941.05	-0.265522	0.105845	-2.50859	0.0121216	0.999969	carbonic anhydrase 14
79	Hhip	ENSMUSG00000064325	30.6289	1.55668	0.62176	2.50367	0.0122912	0.999969	Hedgehog-interacting protein
80	Rbp1	ENSMUSG00000046402	864.96	-0.606296	0.242578	-2.49939	0.0124409	0.999969	retinol binding protein 1, cellular
81	Lgsn	ENSMUSG00000050217	102	3.18178	1.27359	2.49828	0.0124797	0.999969	lengsin, lens protein with glutamine synthetase domain
82	Kcnn1	ENSMUSG00000002908	677.524	-0.314446	0.125875	-2.49809	0.0124865	0.999969	potassium intermediate/small conductance calcium-activated channel, subfamily N, member 1
83	Or5o1	ENSMUSG00000067971	28.0809	1.25881	0.504445	2.49544	0.0125802	0.999969	olfactory receptor family 5 subfamily N member 1
84	Lcor	ENSMUSG00000025019	92.7385	-0.814091	0.327531	-2.48554	0.0129355	0.999969	ligand dependent nuclear receptor corepressor
85	F13a1	ENSMUSG00000039109	9.96679	-2.53436	1.02362	-2.47587	0.013291	0.999969	coagulation factor XIII, A1 subunit
86	D130043K22Rik	ENSMUSG00000006711	157.746	0.592965	0.239721	2.47356	0.0133775	0.999969	RIKEN cDNA D130043K22 gene
87	Bace2	ENSMUSG00000040605	59.724	-1.55124	0.629889	-2.46272	0.0137888	0.999969	beta-site APP-cleaving enzyme 2
88	Catip	ENSMUSG00000073650	28.7062	1.2414	0.504229	2.46197	0.0138175	0.999969	ciliogenesis associated TTC17 interacting protein
89	Tnfrsf21	ENSMUSG00000023915	847.993	-0.407846	0.16601	-2.45676	0.0140196	0.999969	tumor necrosis factor receptor superfamily, member 21
90	Junb	ENSMUSG00000052837	914.113	-0.417788	0.171182	-2.44061	0.0146624	0.999969	jun B proto-oncogene
91	Timp3	ENSMUSG00000020044	3974.9	-0.512236	0.210128	-2.43774	0.0147795	0.999969	tissue inhibitor of metalloproteinase 3
92	Dio3	ENSMUSG00000075707	52.6203	-1.63549	0.674358	-2.42526	0.0152976	0.999969	deiodinase, iodothyronine type III
93	Gm14567	ENSMUSG00000080896	63.1447	-0.935096	0.386411	-2.41995	0.0155226	0.999969	predicted gene 14567
94	Cd24a	ENSMUSG00000047139	617.006	0.671992	0.278203	2.41548	0.0157146	0.999969	CD24a antigen
95	Csrnp1	ENSMUSG00000032515	181.538	-0.532711	0.221293	-2.40727	0.0160723	0.999969	cysteine-serine-rich nuclear protein 1
96	Dusp1	ENSMUSG00000024190	1645.11	-0.529975	0.220291	-2.40579	0.0161375	0.999969	dual specificity phosphatase 1
97	Fancd2	ENSMUSG00000034023	65.5588	0.833044	0.346844	2.40178	0.0163155	0.999969	Fanconi anemia, complementation group D2
98	Mt2	ENSMUSG00000031762	747.338	-0.334193	0.139263	-2.39973	0.0164073	0.999969	metallothionein 2
99	Col8a1	ENSMUSG00000068196	304.519	-0.894527	0.374212	-2.39043	0.0168287	0.999969	collagen, type VIII, alpha 1
100	A2m	ENSMUSG00000030111	432.491	-0.532818	0.223327	-2.38582	0.017041	0.999969	alpha-2-macroglobulin
101	Egr4	ENSMUSG00000071341	65.1454	-1.05124	0.440784	-2.38494	0.0170817	0.999969	early growth response 4
102	Bfsp1	ENSMUSG00000027420	170.886	3.62102	1.51904	2.38375	0.0171374	0.999969	beaded filament structural protein 1, in lens-CP94
103	Zeb2	ENSMUSG00000026872	2223.09	-0.311905	0.1313	-2.37552	0.0175244	0.999969	zinc finger E-box binding homeobox 2
104	Zc3h6	ENSMUSG00000042851	1131.88	0.309412	0.130465	2.37162	0.0177105	0.999969	zinc finger CCCH type containing 6
105	Ermap	ENSMUSG00000028644	121.719	-0.599686	0.253169	-2.36872	0.0178497	0.999969	erythroblast membrane-associated protein
106	Slc26a4	ENSMUSG00000020651	155.252	-3.32624	1.40581	-2.36606	0.0179784	0.999969	solute carrier family 26, member 4
107	Il4i1	ENSMUSG00000074141	63.2134	1.47195	0.62536	2.35376	0.0185844	0.999969	interleukin 4 induced 1
108	Cryba4	ENSMUSG00000066975	691.619	6.06057	2.57933	2.34967	0.0187901	0.999969	crystallin, beta A4
109	Egr3	ENSMUSG00000033730	28.8798	-1.40153	0.597556	-2.34543	0.0190051	0.999969	early growth response 3
110	Ptgds	ENSMUSG00000015090	5290.66	-1.66549	0.710633	-2.34368	0.0190946	0.999969	prostaglandin D2 synthase (brain)
111	Lenep	ENSMUSG00000078173	294.021	0.540888	0.231046	2.34104	0.0192299	0.999969	lens epithelial protein
112	Gm17087	ENSMUSG00000099104	18.3358	-1.52549	0.651724	-2.34071	0.0192473	0.999969	predicted gene 17087
113	Zwilch	ENSMUSG00000032400	85.571	0.701424	0.299786	2.33975	0.0192966	0.999969	zwilch kinetochore protein
114	Slc16a12	ENSMUSG00000009378	48.4481	-1.39473	0.599703	-2.3257	0.0200346	0.999969	solute carrier family 16 (monocarboxylic acid transporters), member 12
115	Crybb2	ENSMUSG00000042240	3658.54	6.40661	2.75655	2.32414	0.0201177	0.999969	crystallin, beta B2
116	Flvcr2	ENSMUSG00000034258	166.345	-0.85532	0.37039	-2.30924	0.0209301	0.999969	feline leukemia virus subgroup C cellular receptor 2
117	Met	ENSMUSG00000009376	171.164	-0.824029	0.357335	-2.30604	0.0211085	0.999969	met proto-oncogene
118	Slc22a8	ENSMUSG00000063796	254.114	-0.769099	0.333877	-2.30354	0.0212486	0.999969	solute carrier family 22 (organic anion transporter), member 8
119	Cyb5rl	ENSMUSG00000028621	376.939	-0.352391	0.153107	-2.3016	0.0213578	0.999969	cytochrome b5 reductase-like
120	Lrat	ENSMUSG00000028003	350.095	-1.97369	0.858375	-2.29934	0.0214859	0.999969	lecithin-retinol acyltransferase (phosphatidylcholine-retinol-O-acyltransferase)
121	Thbs4	ENSMUSG00000021702	64.0872	-1.14915	0.50017	-2.29752	0.0215893	0.999969	thrombospondin 4
122	Tmem98	ENSMUSG00000035413	615.302	-0.462254	0.201446	-2.29468	0.0217513	0.999969	transmembrane protein 98
123	Notch1	ENSMUSG00000026923	1748.85	0.36915	0.161078	2.29174	0.0219205	0.999969	notch 1
124	Gsta1	ENSMUSG00000074183	15.8142	-1.8562	0.81167	-2.28688	0.0222026	0.999969	glutathione S-transferase, alpha 1 (Ya)
125	Ttr	ENSMUSG00000061808	2796.13	-1.478	0.647514	-2.28258	0.0224553	0.999969	transthyretin
126	Nid2	ENSMUSG00000021806	113.46	-1.024	0.450543	-2.27282	0.023037	0.999969	nidogen 2
127	Veph1	ENSMUSG00000027831	171.374	-0.523033	0.230174	-2.27233	0.0230664	0.999969	ventricular zone expressed PH domain-containing 1
128	Gm13690	ENSMUSG00000086436	5.24017	-4.05747	1.7918	-2.26447	0.0235454	0.999969	predicted gene 13690
129	Myh15	ENSMUSG00000092009	102.679	-6.10089	2.69763	-2.26157	0.0237238	0.999969	myosin, heavy chain 15
130	Prss37	ENSMUSG00000029909	21.2372	-1.60817	0.712929	-2.25573	0.0240876	0.999969	serine protease 37
131	Gm6741	ENSMUSG00000043346	541.124	0.431182	0.191187	2.25529	0.0241153	0.999969	predicted gene 6741
132	Rpe65	ENSMUSG00000028174	625.038	-1.8962	0.842146	-2.25163	0.0243454	0.999969	retinal pigment epithelium 65
133	Mt1	ENSMUSG00000031765	1698.44	-0.271093	0.120415	-2.25133	0.0243649	0.999969	metallothionein 1
134	Zfp511	ENSMUSG00000025470	1304.04	0.293197	0.130324	2.24976	0.0244643	0.999969	zinc finger protein 511
135	Cep95	ENSMUSG00000018372	1230.1	0.276712	0.123035	2.24905	0.0245095	0.999969	centrosomal protein 95
136	Cxcl14	ENSMUSG00000021508	2657.89	-0.237071	0.105609	-2.2448	0.0247809	0.999969	C-X-C motif chemokine ligand 14
137	Gm14434	ENSMUSG00000078881	347.062	-0.719695	0.320763	-2.2437	0.0248518	0.999969	predicted gene 14434
138	Rpsa-ps2	ENSMUSG00000045055	8.75892	2.55136	1.13907	2.23985	0.0251004	0.999969	ribosomal protein SA, pseudogene 2
139	Exo1	ENSMUSG00000039748	102.507	0.581485	0.260097	2.23565	0.0253748	0.999969	exonuclease 1
140	Gng4	ENSMUSG00000021303	1105.83	-0.249721	0.111798	-2.23368	0.0255043	0.999969	guanine nucleotide binding protein (G protein), gamma 4
141	Gm48499	ENSMUSG00000114114	4936.7	0.203625	0.0912264	2.23209	0.0256093	0.999969	predicted gene, 48499
142	Gm4750	ENSMUSG00000087235	332.388	0.50258	0.225266	2.23105	0.025678	0.999969	predicted gene 4750
143	Rapsn	ENSMUSG00000002104	47.6696	-1.14626	0.514608	-2.22743	0.0259184	0.999969	receptor-associated protein of the synapse
144	Gm43302	ENSMUSG00000079362	18.6222	-2.16757	0.975784	-2.22136	0.0263267	0.999969	predicted gene 43302
145	Per1	ENSMUSG00000020893	7668.33	-0.198334	0.0894598	-2.21701	0.0266221	0.999969	period circadian clock 1
146	Ces1d	ENSMUSG00000056973	14.707	-2.40091	1.08637	-2.21002	0.0271036	0.999969	carboxylesterase 1D
147	Suclg2	ENSMUSG00000061838	302.975	-0.477034	0.216019	-2.2083	0.0272234	0.999969	succinate-Coenzyme A ligase, GDP-forming, beta subunit
148	Pam	ENSMUSG00000026335	4236.1	-0.205609	0.0931785	-2.20661	0.0273411	0.999969	peptidylglycine alpha-amidating monooxygenase
149	Plk2	ENSMUSG00000021701	1720.61	-0.28776	0.130761	-2.20065	0.0277609	0.999969	polo like kinase 2
150	Gm3696	ENSMUSG00000092167	38.2865	1.01011	0.461061	2.19083	0.0284642	0.999969	predicted gene 3696
151	Tcea3	ENSMUSG00000001604	104.413	-0.630605	0.288082	-2.18898	0.0285986	0.999969	transcription elongation factor A (SII), 3
152	Tpbgl	ENSMUSG00000096606	768.066	-0.264078	0.1208	-2.18608	0.0288097	0.999969	trophoblast glycoprotein-like
153	Ifitm2	ENSMUSG00000060591	130.393	-0.694677	0.318122	-2.18368	0.0289854	0.999969	interferon induced transmembrane protein 2
154	Colec12	ENSMUSG00000036103	237.048	-0.458876	0.210633	-2.17856	0.0293645	0.999969	collectin sub-family member 12
155	Cryab	ENSMUSG00000032060	3471.03	2.33867	1.07398	2.17758	0.0294374	0.999969	crystallin, alpha B
156	Plin4	ENSMUSG00000002831	112.717	-0.769026	0.353873	-2.17317	0.0297676	0.999969	perilipin 4
157	Pcdha9	ENSMUSG00000103770	363.76	0.373206	0.172537	2.16305	0.0305374	0.999969	protocadherin alpha 9
158	2900026A02Rik	ENSMUSG00000051339	1752.31	-0.234338	0.108419	-2.16142	0.0306633	0.999969	RIKEN cDNA 2900026A02 gene
159	Kcp	ENSMUSG00000059022	110.827	0.6171	0.285891	2.15852	0.0308876	0.999969	kielin/chordin-like protein
160	Syt12	ENSMUSG00000049303	468.714	-0.299103	0.138577	-2.1584	0.0308971	0.999969	synaptotagmin XII
161	Tlr7	ENSMUSG00000044583	11.8899	-2.38214	1.10813	-2.14969	0.0315794	0.999969	toll-like receptor 7
162	Gm12537	ENSMUSG00000095042	15.3632	-1.65068	0.769357	-2.14553	0.0319104	0.999969	predicted gene 12537
163	Folr1	ENSMUSG00000001827	422.701	-0.573236	0.267924	-2.13955	0.032391	0.999969	folate receptor alpha
164	Gm13394	ENSMUSG00000083773	15.9123	-2.29856	1.07492	-2.13836	0.0324872	0.999969	predicted gene 13394
165	Slc6a13	ENSMUSG00000030108	422.835	-1.95149	0.913261	-2.13684	0.0326108	0.999969	solute carrier family 6 (neurotransmitter transporter, GABA), member 13
166	Lrrc56	ENSMUSG00000038637	460.275	0.415734	0.194803	2.13412	0.0328326	0.999969	leucine rich repeat containing 56
167	Kirrel2	ENSMUSG00000036915	183.265	0.515891	0.242679	2.12582	0.0335184	0.999969	kirre like nephrin family adhesion molecule 2
168	Ism2	ENSMUSG00000050671	98.0997	-1.15219	0.54221	-2.12498	0.0335882	0.999969	isthmin 2
169	Crxos	ENSMUSG00000074365	1356.7	0.367965	0.173178	2.12477	0.0336056	0.999969	cone-rod homeobox, opposite strand
170	Bdnf	ENSMUSG00000048482	501.139	-0.545071	0.256617	-2.12406	0.0336649	0.999969	brain derived neurotrophic factor
171	Prss57	ENSMUSG00000020323	17.5992	-1.36197	0.641752	-2.12227	0.0338147	0.999969	serine protease 57
172	Perp	ENSMUSG00000019851	131.685	-0.602347	0.28421	-2.11937	0.0340589	0.999969	PERP, TP53 apoptosis effector
173	Zic1	ENSMUSG00000032368	344.843	-0.568855	0.269331	-2.1121	0.0346778	0.999969	zinc finger protein of the cerebellum 1
174	Mogat1	ENSMUSG00000012187	212.826	-0.484367	0.229511	-2.11043	0.034821	0.999969	monoacylglycerol O-acyltransferase 1
175	Hnf4a	ENSMUSG00000017950	14.4284	-1.82136	0.863878	-2.10836	0.0350002	0.999969	hepatic nuclear factor 4, alpha
176	Eef2k	ENSMUSG00000035064	585.998	-0.276148	0.131101	-2.10638	0.0351715	0.999969	eukaryotic elongation factor-2 kinase
177	Arid5a	ENSMUSG00000037447	621.685	-0.385753	0.183306	-2.10442	0.0353417	0.999969	AT-rich interaction domain 5A
178	Ston1	ENSMUSG00000033855	142.168	0.549449	0.261953	2.09751	0.0359485	0.999969	stonin 1
179	Or10v5	ENSMUSG00000048292	125.251	0.562263	0.268264	2.09594	0.0360878	0.999969	olfactory receptor family 10 subfamily V member 5
180	Tmem163	ENSMUSG00000026347	984.457	-0.243854	0.11662	-2.09102	0.0365264	0.999969	transmembrane protein 163
181	Ezr	ENSMUSG00000052397	670.62	-0.37373	0.178912	-2.0889	0.0367165	0.999969	ezrin
182	Arc	ENSMUSG00000022602	93.9888	-0.613605	0.294359	-2.08455	0.0371102	0.999969	activity regulated cytoskeletal-associated protein
183	Dusp4	ENSMUSG00000031530	2172.65	-0.242005	0.116159	-2.0834	0.0372147	0.999969	dual specificity phosphatase 4
184	Olfml2a	ENSMUSG00000046618	307.322	-1.27754	0.613329	-2.08296	0.0372552	0.999969	olfactomedin-like 2A
185	Crocc2	ENSMUSG00000084989	38.2395	-1.14789	0.552436	-2.07787	0.0377215	0.999969	ciliary rootlet coiled-coil, rootletin family member 2
186	Senp3	ENSMUSG00000005204	4765.81	0.167114	0.0804271	2.07784	0.0377244	0.999969	SUMO/sentrin specific peptidase 3
187	Dlec1	ENSMUSG00000038060	131.167	-0.546096	0.263891	-2.0694	0.0385088	0.999969	deleted in lung and esophageal cancer 1
188	Ccn2	ENSMUSG00000019997	1760.49	-1.07749	0.521714	-2.06529	0.0388958	0.999969	cellular communication network factor 2
189	Myl1	ENSMUSG00000061816	100.676	-3.80566	1.84287	-2.06508	0.0389158	0.999969	myosin, light polypeptide 1
190	Ccer2	ENSMUSG00000096257	15.628	-1.47458	0.71496	-2.06246	0.039164	0.999969	coiled-coil glutamate-rich protein 2
191	Ano7	ENSMUSG00000034107	113.516	0.719852	0.349119	2.06191	0.039216	0.999969	anoctamin 7
192	Mcm5	ENSMUSG00000005410	268.963	-0.406495	0.19718	-2.06154	0.0392513	0.999969	minichromosome maintenance complex component 5
193	Commd1b	ENSMUSG00000098650	61.4467	-9.08217	4.40817	-2.0603	0.0393697	0.999969	COMM domain containing 1B
194	Sstr3	ENSMUSG00000044933	50.8606	-0.824675	0.401741	-2.05276	0.0400963	0.999969	somatostatin receptor 3
195	Sspo	ENSMUSG00000029797	569.187	0.438667	0.213884	2.05095	0.0402714	0.999969	SCO-spondin
196	Zfp592	ENSMUSG00000005621	2945.28	0.219351	0.107179	2.04659	0.0406986	0.999969	zinc finger protein 592
197	Gm5954	ENSMUSG00000112987	88.2669	0.584595	0.285814	2.04537	0.0408181	0.999969	predicted gene 5954
198	Matn2	ENSMUSG00000022324	121.508	-1.04957	0.514521	-2.0399	0.0413601	0.999969	matrilin 2
199	Sema3c	ENSMUSG00000028780	167.468	-0.713375	0.35006	-2.03787	0.0415632	0.999969	sema domain, immunoglobulin domain (Ig), short basic domain, secreted, (semaphorin) 3C
200	Gsta2	ENSMUSG00000057933	10.5745	-2.28729	1.1275	-2.02864	0.0424955	0.999969	glutathione S-transferase, alpha 2 (Yc2)
201	Sh3d19	ENSMUSG00000028082	316.841	-0.329299	0.162461	-2.02694	0.0426687	0.999969	SH3 domain protein D19
202	Clcn1	ENSMUSG00000029862	550.657	0.322518	0.15948	2.02231	0.0431442	0.999969	chloride channel, voltage-sensitive 1
203	Adamts9	ENSMUSG00000030022	80.6357	-0.676318	0.334669	-2.02086	0.0432944	0.999969	ADAM metallopeptidase with thrombospondin type 1 motif 9
204	Cdhr4	ENSMUSG00000032595	40.5209	0.871115	0.432902	2.01227	0.0441917	0.999969	cadherin-related family member 4
205	Dsg1a	ENSMUSG00000069441	9.89677	-2.55338	1.26928	-2.01168	0.0442541	0.999969	desmoglein 1 alpha
206	Serpine3	ENSMUSG00000091155	54.6213	-0.709352	0.352797	-2.01066	0.0443618	0.999969	serpin peptidase inhibitor, clade E (nexin, plasminogen activator inhibitor type 1), member 3
207	Plau	ENSMUSG00000021822	43.9031	-0.80179	0.399246	-2.00826	0.0446158	0.999969	plasminogen activator, urokinase
208	Tead2	ENSMUSG00000030796	351.344	-0.386843	0.192837	-2.00606	0.0448497	0.999969	TEA domain family member 2
209	Kyat3	ENSMUSG00000040213	369.564	-0.403713	0.201252	-2.00601	0.0448556	0.999969	kynurenine aminotransferase 3
210	Slc39a12	ENSMUSG00000036949	105.004	-0.837317	0.41814	-2.00248	0.0452333	0.999969	solute carrier family 39 (zinc transporter), member 12
211	Zfyve1	ENSMUSG00000042628	2684.18	-0.232307	0.116202	-1.99917	0.0455901	0.999969	zinc finger, FYVE domain containing 1
212	2610005L07Rik	ENSMUSG00000071793	4764.65	0.224988	0.112551	1.99899	0.04561	0.999969	RIKEN cDNA 2610005L07 gene
213	Art3	ENSMUSG00000034842	65.4819	-0.709852	0.355706	-1.99561	0.045976	0.999969	ADP-ribosyltransferase 3
214	Oasl2	ENSMUSG00000029561	640.083	0.431882	0.216908	1.99108	0.046472	0.999969	2'-5' oligoadenylate synthetase-like 2
215	Sema3b	ENSMUSG00000057969	482.279	-0.391859	0.196929	-1.98985	0.0466071	0.999969	sema domain, immunoglobulin domain (Ig), short basic domain, secreted, (semaphorin) 3B
216	Gm42417	ENSMUSG00000109510	38.7532	-0.928725	0.466905	-1.98911	0.0466892	0.999969	predicted gene, 42417
217	Gm3468	ENSMUSG00000094634	22.537	1.0615	0.534029	1.98773	0.0468416	0.999969	predicted gene 3468
218	Gm5776	ENSMUSG00000099647	100.543	-0.527495	0.265699	-1.98531	0.04711	0.999969	predicted gene 5776
219	Tspo	ENSMUSG00000041736	179.96	-0.481184	0.242597	-1.98347	0.0473147	0.999969	translocator protein
220	Kcnv1	ENSMUSG00000022342	14.909	-1.45683	0.73455	-1.9833	0.0473343	0.999969	potassium channel, subfamily V, member 1
221	Gm5141	ENSMUSG00000091183	212.445	0.550761	0.277916	1.98175	0.0475068	0.999969	predicted gene 5141
222	1700066M21Rik	ENSMUSG00000038323	510.799	0.275348	0.139134	1.97902	0.0478138	0.999969	RIKEN cDNA 1700066M21 gene
223	Pisd-ps1	ENSMUSG00000082286	1690.01	0.273102	0.138041	1.97842	0.0478814	0.999969	phosphatidylserine decarboxylase, pseudogene 1
224	Zkscan2	ENSMUSG00000030757	4509.88	0.272627	0.137829	1.97801	0.047928	0.999969	zinc finger with KRAB and SCAN domains 2
225	Rps20	ENSMUSG00000028234	4475.37	-0.218513	0.110562	-1.97639	0.0481106	0.999969	ribosomal protein S20
226	Adgrb2	ENSMUSG00000028782	3056.89	0.205903	0.104249	1.9751	0.048257	0.999969	adhesion G protein-coupled receptor B2
227	Zfp518b	ENSMUSG00000046572	1091.63	0.216959	0.109856	1.97495	0.0482738	0.999969	zinc finger protein 518B
228	Cpq	ENSMUSG00000039007	570.375	-0.384407	0.194659	-1.97477	0.048294	0.999969	carboxypeptidase Q
229	Maff	ENSMUSG00000042622	54.2058	-0.761025	0.385726	-1.97297	0.0484991	0.999969	v-maf musculoaponeurotic fibrosarcoma oncogene family, protein F (avian)
230	Rpl12	ENSMUSG00000038900	605.571	-0.307308	0.155861	-1.97168	0.0486464	0.999969	ribosomal protein L12
231	Scfd2	ENSMUSG00000062110	454.257	0.613541	0.311382	1.97038	0.0487947	0.999969	Sec1 family domain containing 2
232	Mfrp	ENSMUSG00000034739	580.814	-1.63349	0.829593	-1.96903	0.04895	0.999969	membrane frizzled-related protein
233	Plxnd1	ENSMUSG00000030123	631.773	0.289265	0.147055	1.96706	0.0491761	0.999969	plexin D1
234	Gm5523	ENSMUSG00000097711	8.18243	-1.90493	0.970598	-1.96263	0.0496887	0.999969	predicted pseudogene 5523

## Sheet: Table S2
Supplementary Table 2. KEGG pathways enriched for genes differentially regulated in FDM						Back to TOC
#	Term ID	Term description	Fold enrichment	Lowest p value	Highest p value	Upregulated genes	Downregulated genes
1	mmu05205	Proteoglycans in cancer	3.07747	2.84429e-05	0.000130883		Met, Timp3, Plau, Itgav, Ezr
2	mmu04530	Tight junction	2.4137	0.000132707	0.000132707		Cldn1, Ezr, Tuba1c
3	mmu04974	Protein digestion and absorption	5.23825	0.000221812	0.000221812	Col6a3	Col8a1, Col8a2, Col18a1
4	mmu03010	Ribosome	1.90851	0.00114911	0.00114911		Rps20, Rpl12
5	mmu04145	Phagosome	4.13778	0.00250376	0.00250376		Tuba1c, Colec12, Itgav, Thbs4
6	mmu04510	Focal adhesion	2.51222	0.00403567	0.0111545	Col6a3	Thbs4, Itgav, Met
7	mmu03430	Mismatch repair	5.5954	0.00429756	0.00429756	Exo1
8	mmu05171	Coronavirus disease - COVID-19	2.33363	0.00503284	0.00503284		Rps20, Rpl12, Tlr7, F13a1
9	mmu04919	Thyroid hormone signaling pathway	5.12912	0.00545888	0.00545888	Notch1	Itgav, Bmp4, Dio2, Dio3
10	mmu04014	Ras signaling pathway	2.24838	0.00562567	0.00562567		Bdnf, Csf1r, Met, Gng4
11	mmu04810	Regulation of actin cytoskeleton	1.11402	0.0159511	0.0159511		Itgav, Ezr
12	mmu04380	Osteoclast differentiation	4.436	0.0160891	0.0160891		Csf1r, Fosl2, Junb, Blnk
13	mmu03460	Fanconi anemia pathway	2.61913	0.0200513	0.0200513	Fancd2
14	mmu04330	Notch signaling pathway	2.12239	0.0306211	0.0306211	Notch1
15	mmu02010	ABC transporters	6.00482	0.0364032	0.0364032	Abcc6	Abcc3
16	mmu05211	Renal cell carcinoma	1.89383	0.0384989	0.0384989		Met
17	mmu04520	Adherens junction	1.89383	0.0384989	0.0384989		Met
18	mmu05230	Central carbon metabolism in cancer	1.86513	0.0396973	0.0396973		Met
19	mmu05218	Melanoma	1.73379	0.0459622	0.0459622		Met
20	mmu04512	ECM-receptor interaction	5.65972	0.0461574	0.0461574	Col6a3	Thbs4, Fras1, Itgav
21	mmu05223	Non-small cell lung cancer	1.70971	0.0472698	0.0472698		Met
22	mmu04979	Cholesterol metabolism	2.61913	0.0479302	0.0479302		Tspo

## Sheet: Table S3
Supplementary Table 3. GO terms enriched for genes differentially regulated in FDM			Back to TOC
#	Term ID	Term description	Fold enrichment	Lowest p value	Highest p value	Upregulated genes	Downregulated genes
1	GO:0005882	intermediate filament	19.4367	7.43921e-05	7.43921e-05	BFSP1, BFSP2	KRT8
2	GO:0005788	endoplasmic reticulum lumen	3.20332	0.000259346	0.000259346	COL6A3	BMP4, COL8A1, COL8A2, RDH5, VGF, COL18A1
3	GO:0006936	muscle contraction	12.5611	0.000504179	0.000880954	CLCN1, CRYAB	CKMT2, MYL1, TRDN
4	GO:0045732	positive regulation of protein catabolic process	7.53667	0.000880954	0.000880954		EZR, VIP, PLK2
5	GO:0005200	structural constituent of cytoskeleton	4.55922	0.00189312	0.00189312	BFSP1, BFSP2
6	GO:0022626	cytosolic ribosome	3.23944	0.00191856	0.00191856		RPL12, RPS20
7	GO:0030331	nuclear estrogen receptor binding	8.20659	0.00251191	0.00308878		ARID5A, LCOR
8	GO:0005874	microtubule	2.82986	0.00288952	0.00288952		DPYSL2, TUBA1C
9	GO:0005198	structural molecule activity	8.39311	0.00395597	0.00395597	CRYAA, CRYAB	TUBA1C
10	GO:0003735	structural constituent of ribosome	2.4376	0.00453662	0.00453662		RPL12, RPS20
11	GO:0045662	negative regulation of myoblast differentiation	18.9383	0.0119939	0.0119939	NOTCH1	BMP4
12	GO:0046579	positive regulation of Ras protein signal transduction	8.79278	0.0139912	0.0139912	NOTCH1
13	GO:0003184	pulmonary valve morphogenesis	24.6198	0.0161418	0.0161418	NOTCH1	BMP4, STRA6
14	GO:0043225	ATPase-coupled inorganic anion transmembrane transporter activity	24.6198	0.016601	0.016601	ABCC6	ABCC3
15	GO:0006820	anion transport	24.6198	0.016601	0.016601		TSPO, SLC26A7
16	GO:0006298	mismatch repair	7.69368	0.0184456	0.0184456	EXO1
17	GO:0060315	negative regulation of ryanodine-sensitive calcium-release channel activity	10.2582	0.0189352	0.0189352		TRDN
18	GO:0035335	peptidyl-tyrosine dephosphorylation	5.86185	0.0215192	0.0215192		DUSP1
19	GO:0071526	semaphorin-plexin signaling pathway	16.4132	0.0225898	0.0225898	PLXND1	MET
20	GO:0045216	cell-cell junction organization	11.1908	0.0253506	0.0253506		CLDN1
21	GO:0045109	intermediate filament organization	17.5856	0.0260983	0.0260983	BFSP1, BFSP2
22	GO:0051301	cell division	6.47889	0.0262756	0.0262756		TUBA1C
23	GO:0046329	negative regulation of JNK cascade	10.2582	0.0282748	0.0423845		MECOM, PER1
24	GO:0043153	entrainment of circadian clock by photoperiod	12.3099	0.0291916	0.0291916		ID2, PER1
25	GO:0008361	regulation of cell size	8.20659	0.0301081	0.0301081		EZR
26	GO:0035987	endodermal cell differentiation	9.46915	0.0332887	0.0332887		COL8A1, ITGAV
27	GO:0010629	negative regulation of gene expression	1.84648	0.0353987	0.0353987	NOTCH1	BMP4, ID2
28	GO:0019216	regulation of lipid metabolic process	11.1908	0.0354824	0.0354824		HNF4A, ID2
29	GO:0007219	Notch signaling pathway	5.35213	0.0388571	0.0388571	NOTCH1
30	GO:0010880	regulation of release of sequestered calcium ion into cytosol by sarcoplasmic reticulum	7.24111	0.0389832	0.0389832		TRDN
31	GO:0030513	positive regulation of BMP signaling pathway	10.2582	0.0423845	0.0423845	NOTCH1	BMP4
32	GO:0048754	branching morphogenesis of an epithelial tube	22.3816	0.0439058	0.0439058		BMP4, MET
33	GO:0003148	outflow tract septum morphogenesis	9.84791	0.0460646	0.0460646		BMP4, SEMA3C
34	GO:0007623	circadian rhythm	9.84791	0.0460646	0.0460646		ID2, PER1

## Sheet: Table 5. Metaanalysis studies
Link	#	Author, year	Accession	Species	Myopia model	Animal age at the start of treatment	Myopia induction duration	Control group	No. of samples (experimental + control)	Sex
https://pubmed.ncbi.nlm.nih.gov/34405458/	1	Karouta, 2021	PRJNA678523	Chick	FDM	7 days	4 and 24 hours	Age-matched untreated controls	15 (7+8)	M
https://www.frontiersin.org/journals/genetics/articles/10.3389/fgene.2022.1014031/full	2	Li, 2022	PRJNA832969	Mouse (C57BL/6J)	FDM	3 weeks	4 weeks	Contralateral untreated eye	12 (6+6, each sample 3 retinas pooled)	M
https://pubmed.ncbi.nlm.nih.gov/35420081/	3	Shan, 2022	PRJNA766764	Chick	LIM (-10D)	4 days	24 and 48 hours	Contralateral untreated eye	12 (6+6)	Not collected
https://pubmed.ncbi.nlm.nih.gov/38177383/	4	Stone, 2024	PRJNA946718	Chick	FDM	Newly hatched	24-44 hours (every 4 hours)	Contralateral untreated eye	72 (36+36)	M and F
	5	Stone, 2024		Chick	FDM	Newly hatched	7 days (every 4 hours)	Contralateral untreated eye	72 (36+36)	M and F
	5	Current article		Mouse (C57BL/6J)	FDM	4 weeks	2 weeks	Contralateral untreated eye	5 (2+3)	M
	Not included
		Tkatchenko, 2018	-	Marmoset	LIM (-5D)	74 ± 5 days	10 days and 5 weeks	Contralateral eye with plano lens	-	M and F
		Ji, 2023	PRJNA994038 (not found)	Mouse (C57BL/6J)	LIM (-25D)	4 weeks	4 weeks	Contralateral untreated eye	6 (3+3)	Not stated

## Sheet: Table S4
Supplementary table 4. Sequencing metrics for raw experimental and control samples					Back to TOC
Highlighted in green are sample measures within mean ± 2 SD of the entire experiment
Study	#	Sample	Read	Author's #	% Dups	% GC	M Seqs	Myopia / control	Control / LIM / FDM	Species	Age	Sex	Include / exclude
Karouta et al., 2021						Mean ± SD
					35.8 ± 4.3%	47 ± 1%	19.5 ± 5.1
	1	4h control 1	SRR13062329_forward	4hrs_U1	0.396	0.47	24.2	Control	Control	Chick	7 days	Male	Include
			SRR13062329_reverse		0.377	0.48	24.2
	2	4h control 2	SRR13062330_forward	4hrs_U2	0.45	0.47	30.9	Control	Control	Chick	7 days	Male	Exclude
			SRR13062330_reverse		0.409	0.47	30.9
	3	4h control 3	SRR13062331_forward	4hrs_U3	0.374	0.46	18.9	Control	Control	Chick	7 days	Male	Include
			SRR13062331_reverse		0.33	0.46	18.9
	4	4h control 4	SRR13062332_forward	4hrs_U4	0.351	0.46	16.1	Control	Control	Chick	7 days	Male	Include
			SRR13062332_reverse		0.302	0.45	16.1
	5	4h FDM 1	SRR13062333_forward	4hrs_F1	0.386	0.47	18.7	Myopia	FDM	Chick	7 days	Male	Include
			SRR13062333_reverse		0.357	0.485	18.7
	6	4h FDM 2	SRR13062334_forward	4hrs_F2	0.294	0.46	8.8	Myopia	FDM	Chick	7 days	Male	Exclude
			SRR13062334_reverse		0.238	0.46	8.8
	7	4h FDM 3	SRR13062335_forward	4hrs_F3	0.389	0.46	19.6	Myopia	FDM	Chick	7 days	Male	Include
			SRR13062335_reverse		0.334	0.46	19.6
	8	4h FDM 4	SRR13062336_forward	4hrs_F4	0.347	0.46	14.3	Myopia	FDM	Chick	7 days	Male	Include
			SRR13062336_reverse		0.3	0.46	14.3
	9	24h control 1	SRR13062356_forward	24hrs_U1	0.399	0.47	22.8	Control	Control	Chick	8 days	Male	Include
			SRR13062356_reverse		0.353	0.48	22.8
	10	24h control 2	SRR13062357_forward	24hrs_U2	0.359	0.46	16.2	Control	Control	Chick	8 days	Male	Include
			SRR13062357_reverse		0.317	0.46	16.2
	11	24h control 3	SRR13062358_forward	24hrs_U3	0.363	0.46	14.5	Control	Control	Chick	8 days	Male	Include
			SRR13062358_reverse		0.306	0.46	14.5
	12	24h FDM 1	SRR13062359_forward	24hrs_F1	0.388	0.47	21.7	Myopia	FDM	Chick	8 days	Male	Include
			SRR13062359_reverse		0.361	0.48	21.7
	13	24h FDM 2	SRR13062360_forward	24hrs_F2	0.378	0.48	20.6	Myopia	FDM	Chick	8 days	Male	Include
			SRR13062360_reverse		0.348	0.48	20.6
	14	24h FDM 3	SRR13062361_forward	24hrs_F3	0.41	0.47	24.1	Myopia	FDM	Chick	8 days	Male	Include
			SRR13062361_reverse		0.377	0.48	24.1
	15	24h FDM 4	SRR13062362_forward	24hrs_F4	0.392	0.46	21.4	Myopia	FDM	Chick	8 days	Male	Include
			SRR13062362_reverse		0.344	0.46	21.4
Li et al., 2022						Mean ± SD
					54.4 ± 5.6%	49 ± 1%	41.7 ± 9.3
	1	Contol 4	SRR18961510_forward	ctrl-4	0.591	0.49	43.8	Control	Control	Mouse	7 weeks	Male	Include
			SRR18961510_reverse		0.516	0.49	43.8
	2	Contol 3	SRR18961511_forward	ctrl-3	0.597	0.49	44.2	Control	Control	Mouse	7 weeks	Male	Include
			SRR18961511_reverse		0.524	0.49	44.2
	3	Contol 2	SRR18961512_forward	ctrl-2	0.599	0.49	46.5	Control	Control	Mouse	7 weeks	Male	Include
			SRR18961512_reverse		0.526	0.48	46.5
	4	Contol 1	SRR18961513_forward	ctrl-1	0.615	0.49	47.5	Control	Control	Mouse	7 weeks	Male	Include
			SRR18961513_reverse		0.552	0.49	47.5
	5	FDM 6	SRR18961514_forward	FDM-6	0.572	0.48	38.2	Myopia	FDM	Mouse	7 weeks	Male	Include
			SRR18961514_reverse		0.497	0.48	38.2
	6	FDM 5	SRR18961515_forward	FDM-5	0.619	0.49	46.4	Myopia	FDM	Mouse	7 weeks	Male	Include
			SRR18961515_reverse		0.549	0.49	46.4
	7	FDM 4	SRR18961516_forward	FDM-4	0.462	0.49	12.5	Myopia	FDM	Mouse	7 weeks	Male	Exclude
			SRR18961516_reverse		0.387	0.49	12.5
	8	FDM 3	SRR18961517_forward	FDM-3	0.575	0.48	45.2	Myopia	FDM	Mouse	7 weeks	Male	Include
			SRR18961517_reverse		0.501	0.48	45.2
	9	Contol 6	SRR18961518_forward	ctrl-6	0.575	0.48	45.2	Control	Control	Mouse	7 weeks	Male	Include
			SRR18961518_reverse		0.499	0.48	45.2
	10	Contol 5	SRR18961519_forward	ctrl-5	0.619	0.5	46.3	Control	Control	Mouse	7 weeks	Male	Include
			SRR18961519_reverse		0.557	0.5	46.3
	11	FDM 2	SRR18961520_forward	FDM-2	0.566	0.48	42.5	Myopia	FDM	Mouse	7 weeks	Male	Include
			SRR18961520_reverse		0.49	0.48	42.5
	12	FDM 1	SRR18961521_forward	FDM-1	0.571	0.48	42.1	Myopia	FDM	Mouse	7 weeks	Male	Include
			SRR18961521_reverse		0.503	0.48	42.1
Shan et al., 2022						Mean ± SD
					55.3 ± 3.0%	47 ± 1%	24.1 ± 0.4
	1	48h control 1	SRR16094879	48h Control	0.561	0.46	24.3	Control	Control	Chick	5 days	Not stated	Include
	2	48h LIM 1	SRR16094880	48h LIM	0.48	0.47	23.8	Myopia	LIM	Chick	5 days	Not stated	Exclude
	3	48h control 2	SRR16094881	48h Control	0.542	0.46	24.2	Control	Control	Chick	5 days	Not stated	Include
	4	48h LIM 2	SRR16094882	48h LIM	0.52	0.46	23.7	Myopia	LIM	Chick	5 days	Not stated	Include
	5	24h control 1	SRR16094883	24h Control	0.583	0.47	24.2	Control	Control	Chick	4 days	Not stated	Include
	6	24h LIM 1	SRR16094884	24h LIM	0.569	0.47	24.4	Myopia	LIM	Chick	4 days	Not stated	Include
	7	24h control 2	SRR16094885	24h Control	0.583	0.46	23.7	Control	Control	Chick	4 days	Not stated	Include
	8	24h LIM 2	SRR16094886	24h LIM	0.584	0.47	23.9	Myopia	LIM	Chick	4 days	Not stated	Include
	9	48h control 3	SRR16094887	48h Control	0.559	0.47	24.4	Control	Control	Chick	5 days	Not stated	Include
	10	48h LIM 3	SRR16094888	48h LIM	0.565	0.46	24.3	Myopia	LIM	Chick	5 days	Not stated	Include
	11	24h control 3	SRR16094889	24h Control	0.535	0.47	23.349	Control	Control	Chick	4 days	Not stated	Include
	12	24h LIM 3	SRR16094890	24h LIM	0.553	0.47	24.5	Myopia	LIM	Chick	4 days	Not stated	Include
Stone et al., 2024						Mean ± SD
					62.7 ± 4.6%	49 ± 1%	39.6 ± 23.3
	1	FDM 0h 1	GSM7106166	occl_ret_00h_ck1Fr_s101	0.6	0.48	36.4	Myopia	FDM	Chick	Newly hatched	Female	Include
	2	Control 0h 1	GSM7106167	open_ret_00h_ck1Fl_s103	0.712	0.47	89.7	Control	Control	Chick	Newly hatched	Female	Exclude
	3	FDM 0h 2	GSM7106168	occl_ret_00h_ck2Mr_s105	0.634	0.48	40	Myopia	FDM	Chick	Newly hatched	Male	Include
	4	Control 0h 2	GSM7106169	open_ret_00h_ck2Ml_s107	0.616	0.47	34.7	Control	Control	Chick	Newly hatched	Male	Include
	5	FDM 0h 3	GSM7106170	occl_ret_00h_ck3Mr_s109	0.636	0.48	47.9	Myopia	FDM	Chick	Newly hatched	Male	Include
	6	Control 0h 3	GSM7106171	open_ret_00h_ck3Ml_s111	0.631	0.48	38.4	Control	Control	Chick	Newly hatched	Male	Include
	7	FDM 0h 4	GSM7106172	occl_ret_00h_ck4Mr_s113	0.657	0.49	30.7	Myopia	FDM	Chick	Newly hatched	Male	Include
	8	Control 0h 4	GSM7106173	open_ret_00h_ck4Ml_s115	0.68	0.48	53.2	Control	Control	Chick	Newly hatched	Male	Include
	9	FDM 0h 5	GSM7106174	occl_ret_00h_ck5Fr_s117	0.645	0.49	36.2	Myopia	FDM	Chick	Newly hatched	Female	Include
	10	Control 0h 5	GSM7106175	open_ret_00h_ck5Fl_s119	0.677	0.49	49.1	Control	Control	Chick	Newly hatched	Female	Include
	11	FDM 0h 6	GSM7106176	occl_ret_00h_ck6Mr_s121	0.599	0.48	41.5	Myopia	FDM	Chick	Newly hatched	Male	Include
	12	FDM 0h 2	GSM7106177	open_ret_00h_ck6Ml_s123	0.594	0.48	31.4	Control	Control	Chick	Newly hatched	Male	Include
	13	FDM 4h 1	GSM7106178	occl_ret_04h_ck7Mr_s201	0.596	0.49	28.7	Myopia	FDM	Chick	Newly hatched	Male	Include
	14	Control 4h 1	GSM7106179	open_ret_04h_ck7Ml_s203	0.638	0.48	37.9	Control	Control	Chick	Newly hatched	Male	Include
	15	FDM 4h 2	GSM7106180	occl_ret_04h_ck8Mr_s205	0.622	0.48	31.1	Myopia	FDM	Chick	Newly hatched	Male	Include
	16	Control 4h 2	GSM7106181	open_ret_04h_ck8Ml_s207	0.622	0.48	35.7	Control	Control	Chick	Newly hatched	Male	Include
	17	FDM 4h 3	GSM7106182	occl_ret_04h_ck9Mr_s209	0.589	0.48	32.7	Myopia	FDM	Chick	Newly hatched	Male	Include
	18	Control 4h 3	GSM7106183	open_ret_04h_ck9Ml_s211	0.596	0.48	30.5	Control	Control	Chick	Newly hatched	Male	Include
	19	FDM 4h 4	GSM7106184	occl_ret_04h_ck10Fr_s213	0.641	0.48	41.4	Myopia	FDM	Chick	Newly hatched	Female	Include
	20	Control 4h 4	GSM7106185	open_ret_04h_ck10Fl_s215	0.588	0.48	29.7	Control	Control	Chick	Newly hatched	Female	Include
	21	FDM 4h 5	GSM7106186	occl_ret_04h_ck11Fr_s217	0.618	0.49	30.9	Myopia	FDM	Chick	Newly hatched	Female	Include
	22	Control 4h 5	GSM7106187	open_ret_04h_ck11Fl_s219	0.62	0.49	29.8	Control	Control	Chick	Newly hatched	Female	Include
	23	FDM 4h 6	GSM7106188	occl_ret_04h_ck12Fr_s221	0.63	0.49	30.5	Myopia	FDM	Chick	Newly hatched	Female	Include
	24	Control 4h 6	GSM7106189	open_ret_04h_ck12Fl_s223	0.609	0.48	32.8	Control	Control	Chick	Newly hatched	Female	Include
	25	FDM 16h 1	GSM7106190	occl_ret_16h_ck13Fr_s301	0.656	0.49	43.5	Myopia	FDM	Chick	Newly hatched	Female	Include
	26	Control 16h 1	GSM7106191	open_ret_16h_ck13Fl_s303	0.599	0.48	32.2	Control	Control	Chick	Newly hatched	Female	Include
	27	FDM 16h 2	GSM7106192	occl_ret_16h_ck14Mr_s305	0.619	0.48	36.4	Myopia	FDM	Chick	Newly hatched	Male	Include
	28	Control 16h 2	GSM7106193	open_ret_16h_ck14Ml_s307	0.6	0.48	29	Control	Control	Chick	Newly hatched	Male	Include
	29	FDM 16h 3	GSM7106194	occl_ret_16h_ck15Mr_s309	0.578	0.48	31.1	Myopia	FDM	Chick	Newly hatched	Male	Include
	30	Control 16h 3	GSM7106195	open_ret_16h_ck15Ml_s311	0.579	0.48	31.1	Control	Control	Chick	Newly hatched	Male	Include
	31	FDM 16h 4	GSM7106196	occl_ret_16h_ck16Fr_s313	0.565	0.48	31.1	Myopia	FDM	Chick	Newly hatched	Female	Include
	32	Control 16h 4	GSM7106197	open_ret_16h_ck16Fl_s315	0.583	0.48	32	Control	Control	Chick	Newly hatched	Female	Include
	33	FDM 16h 5	GSM7106198	occl_ret_16h_ck17Mr_s317	0.642	0.48	48	Myopia	FDM	Chick	Newly hatched	Male	Include
	34	Control 16h 5	GSM7106199	open_ret_16h_ck17Ml_s319	0.588	0.48	31.6	Control	Control	Chick	Newly hatched	Male	Include
	35	FDM 16h 6	GSM7106200	occl_ret_16h_ck18Mr_s321	0.587	0.47	31.5	Myopia	FDM	Chick	Newly hatched	Male	Include
	36	Control 16h 6	GSM7106201	open_ret_16h_ck18Ml_s323	0.615	0.48	32.6	Control	Control	Chick	Newly hatched	Male	Include
	37	FDM 20h 1	GSM7106202	occl_ret_20h_ck19Fr_s401	0.634	0.48	47.2	Myopia	FDM	Chick	Newly hatched	Female	Include
	38	Control 20h 1	GSM7106203	open_ret_20h_ck19Fl_s403	0.578	0.48	31.4	Control	Control	Chick	Newly hatched	Female	Include
	39	FDM 20h 2	GSM7106204	occl_ret_20h_ck20Fr_s405	0.569	0.48	30.3	Myopia	FDM	Chick	Newly hatched	Female	Include
	40	Control 20h 2	GSM7106205	open_ret_20h_ck20Fl_s407	0.806	0.48	209.7	Control	Control	Chick	Newly hatched	Female	Exclude
	41	FDM 20h 3	GSM7106206	occl_ret_20h_ck21Mr_s409	0.614	0.47	44	Myopia	FDM	Chick	Newly hatched	Male	Include
	42	Control 20h 3	GSM7106207	open_ret_20h_ck21Ml_s411	0.587	0.47	32.8	Control	Control	Chick	Newly hatched	Male	Include
	43	FDM 20h 4	GSM7106208	occl_ret_20h_ck22Fr_s413	0.58	0.47	32.8	Myopia	FDM	Chick	Newly hatched	Female	Include
	44	Control 20h 4	GSM7106209	open_ret_20h_ck22Fl_s415	0.621	0.47	36.5	Control	Control	Chick	Newly hatched	Female	Include
	45	FDM 20h 5	GSM7106210	occl_ret_20h_ck23Mr_s417	0.587	0.47	34.5	Myopia	FDM	Chick	Newly hatched	Male	Include
	46	Control 20h 5	GSM7106211	open_ret_20h_ck23Ml_s419	0.6	0.47	33.3	Control	Control	Chick	Newly hatched	Male	Include
	47	FDM 20h 6	GSM7106212	occl_ret_20h_ck24Fr_s421	0.646	0.47	51.4	Myopia	FDM	Chick	Newly hatched	Female	Include
	48	FDM 8h 1	GSM7106213	occl_ret_08h_ck25Mr_s501	0.614	0.51	31.4	Myopia	FDM	Chick	Newly hatched	Male	Include
	49	Control 8h 1	GSM7106214	open_ret_08h_ck25Ml_s503	0.623	0.5	34.2	Control	Control	Chick	Newly hatched	Male	Include
	50	FDM 8h 2	GSM7106215	occl_ret_08h_ck26Mr_s505	0.621	0.5	30.4	Myopia	FDM	Chick	Newly hatched	Male	Include
	51	Control 8h 2	GSM7106216	open_ret_08h_ck26Ml_s507	0.596	0.5	33	Control	Control	Chick	Newly hatched	Male	Include
	52	FDM 8h 3	GSM7106217	occl_ret_08h_ck27Mr_s509	0.617	0.5	31.6	Myopia	FDM	Chick	Newly hatched	Male	Include
	53	Control 8h 3	GSM7106218	open_ret_08h_ck27Ml_s511	0.61	0.51	32.3	Control	Control	Chick	Newly hatched	Male	Include
	54	FDM 8h 4	GSM7106219	occl_ret_08h_ck28Mr_s513	0.748	0.51	31.7	Myopia	FDM	Chick	Newly hatched	Male	Exclude
	55	Control 8h 4	GSM7106220	open_ret_08h_ck28Ml_s515	0.634	0.5	35.6	Control	Control	Chick	Newly hatched	Male	Include
	56	FDM 8h 5	GSM7106221	occl_ret_08h_ck29Fr_s517	0.623	0.51	32.2	Myopia	FDM	Chick	Newly hatched	Female	Include
	57	Control 8h 5	GSM7106222	open_ret_08h_ck29Fl_s519	0.627	0.5	35.8	Control	Control	Chick	Newly hatched	Female	Include
	58	FDM 8h 6	GSM7106223	occl_ret_08h_ck30Mr_s521	0.574	0.5	33	Myopia	FDM	Chick	Newly hatched	Male	Include
	59	Control 8h 6	GSM7106224	open_ret_08h_ck30Ml_s523	0.603	0.5	33.1	Control	Control	Chick	Newly hatched	Male	Include
	60	FDM 12h 1	GSM7106225	occl_ret_12h_ck31Fr_s601	0.693	0.51	51.5	Myopia	FDM	Chick	Newly hatched	Female	Include
	61	Control 12h 1	GSM7106226	open_ret_12h_ck31Fl_s603	0.628	0.51	35.6	Control	Control	Chick	Newly hatched	Female	Include
	62	FDM 12h 2	GSM7106227	occl_ret_12h_ck32Fr_s605	0.79	0.51	94.6	Myopia	FDM	Chick	Newly hatched	Female	Exclude
	63	Control 12h 2	GSM7106228	open_ret_12h_ck32Fl_s607	0.618	0.51	33.3	Control	Control	Chick	Newly hatched	Female	Include
	64	FDM 12h 3	GSM7106229	occl_ret_12h_ck33Fr_s609	0.614	0.51	34.7	Myopia	FDM	Chick	Newly hatched	Female	Include
	65	Control 12h 3	GSM7106230	open_ret_12h_ck33Fl_s611	0.7	0.5	32.1	Control	Control	Chick	Newly hatched	Female	Include
	66	FDM 12h 4	GSM7106231	occl_ret_12h_ck34Fr_s613	0.723	0.52	57.5	Myopia	FDM	Chick	Newly hatched	Female	Exclude
	67	Control 12h 4	GSM7106232	open_ret_12h_ck34Fl_s615	0.636	0.51	32.8	Control	Control	Chick	Newly hatched	Female	Include
	68	FDM 12h 5	GSM7106233	occl_ret_12h_ck35Fr_s617	0.615	0.51	33	Myopia	FDM	Chick	Newly hatched	Female	Include
	69	Control 12h 5	GSM7106234	open_ret_12h_ck35Fl_s619	0.608	0.51	32.2	Control	Control	Chick	Newly hatched	Female	Include
	70	FDM 12h 6	GSM7106235	occl_ret_12h_ck36Fr_s621	0.605	0.5	30.6	Myopia	FDM	Chick	Newly hatched	Female	Include
	71	Control 12h 6	GSM7106236	open_ret_12h_ck36Fl_s623	0.681	0.51	42.1	Control	Control	Chick	Newly hatched	Female	Include
	72	Control 20h 6	GSM7106237	open_ret_20h_ck24Fl_s423	0.631	0.5	31.7	Control	Control	Chick	Newly hatched	Female	Include
Current article						Mean ± SD
				Mean ± SD:	46.1 ± 1.4%	48.8 ± 0.4%	62.9 ± 8.1
	1	FDM 1	GSM8689759_forward*	FDM_1	0.454	0.49	58.2	Myopia	FDM	Mouse	6 weeks	Male	Include
			GSM8689759_reverse*		0.436	0.49	58.2
	2	FDM 3	GSM8689760_forward*	FDM_3	0.471	0.49	62.9	Myopia	FDM	Mouse	6 weeks	Male	Include
			GSM8689760_reverse*		0.457	0.49	62.9
	3	Control 1	GSM8689759_forward*	Control_1	0.457	0.49	54	Control	Control	Mouse	6 weeks	Male	Include
			GSM8689759_reverse*		0.445	0.49	54
	4	Control 2	GSM8689759_forward*	Control_2	0.484	0.48	76.7	Control	Control	Mouse	6 weeks	Male	Include
			GSM8689759_reverse*		0.47	0.48	76.7
	5	Control 3	GSM8689759_forward*	Control_3	0.474	0.49	62.5	Control	Control	Mouse	6 weeks	Male	Include
			GSM8689759_reverse*		0.459	0.49	62.5
* The reads for each sample were concatenated from sequencing runs across three lanes.

## Sheet: Table S5
Supplementary table 5. Sequencing metrics for experimental and control samples after adapter trimming						Back to TOC
Highlighted in green are sample measures within mean ± 2 SD of the entire experiment
Study	#	Sample	Read	Author's #	% Dups	% GC	M Seqs	Myopia / control	Control / LIM / FDM	Species	Age	Sex	Include / exclude
Karouta et al., 2021						Mean ± SD
					35.2 ± 4.2%	47 ± 1%	19.2 ± 5.1
	1	4h control 1	SRR13062329_forward	4hrs_U1	0.381	0.47	23.8	Control	Control	Chick	7 days	Male	Include
			SRR13062329_reverse		0.391	0.48	23.8
	2	4h control 2	SRR13062330_forward	4hrs_U2	0.429	0.46	30.5	Control	Control	Chick	7 days	Male	Exclude
			SRR13062330_reverse		0.403	0.47	30.5
	3	4h control 3	SRR13062331_forward	4hrs_U3	0.355	0.46	18.6	Control	Control	Chick	7 days	Male	Include
			SRR13062331_reverse		0.326	0.46	18.6
	4	4h control 4	SRR13062332_forward	4hrs_U4	0.331	0.45	15.9	Control	Control	Chick	7 days	Male	Include
			SRR13062332_reverse		0.301	0.45	15.9
	5	4h FDM 1	SRR13062333_forward	4hrs_F1	0.371	0.47	18.4	Myopia	FDM	Chick	7 days	Male	Include
			SRR13062333_reverse		0.381	0.48	18.4
	6	4h FDM 2	SRR13062334_forward	4hrs_F2	0.278	0.46	8.7	Myopia	FDM	Chick	7 days	Male	Exclude
			SRR13062334_reverse		0.24	0.46	8.7
	7	4h FDM 3	SRR13062335_forward	4hrs_F3	0.371	0.46	19.3	Myopia	FDM	Chick	7 days	Male	Include
			SRR13062335_reverse		0.329	0.46	19.3
	8	4h FDM 4	SRR13062336_forward	4hrs_F4	0.3281	0.46	14.2	Myopia	FDM	Chick	7 days	Male	Include
			SRR13062336_reverse		0.2962	0.46	14.2
	9	24h control 1	SRR13062356_forward	24hrs_U1	0.382	0.47	22.4	Control	Control	Chick	8 days	Male	Include
			SRR13062356_reverse		0.375	0.47	22.4
	10	24h control 2	SRR13062357_forward	24hrs_U2	0.34	0.46	16	Control	Control	Chick	8 days	Male	Include
			SRR13062357_reverse		0.312	0.46	16
	11	24h control 3	SRR13062358_forward	24hrs_U3	0.344	0.46	14.3	Control	Control	Chick	8 days	Male	Include
			SRR13062358_reverse		0.301	0.46	14.3
	12	24h FDM 1	SRR13062359_forward	24hrs_F1	0.372	0.47	21.4	Myopia	FDM	Chick	8 days	Male	Include
			SRR13062359_reverse		0.379	0.47	21.4
	13	24h FDM 2	SRR13062360_forward	24hrs_F2	0.363	0.48	20.2	Myopia	FDM	Chick	8 days	Male	Include
			SRR13062360_reverse		0.37	0.48	20.2
	14	24h FDM 3	SRR13062361_forward	24hrs_F3	0.393	0.47	23.7	Myopia	FDM	Chick	8 days	Male	Include
			SRR13062361_reverse		0.397	0.47	23.7
	15	24h FDM 4	SRR13062362_forward	24hrs_F4	0.373	0.46	21.2	Myopia	FDM	Chick	8 days	Male	Include
			SRR13062362_reverse		0.338	0.46	21.2
Li et al., 2022						Mean ± SD
					54.2 ± 5.4%	48 ± 1%	41.6 ± 9.3
	1	Contol 4	SRR18961510_forward	ctrl-4	0.586	0.48	43.7	Control	Control	Mouse	7 weeks	Male	Include
			SRR18961510_reverse		0.516	0.48	43.7
	2	Contol 3	SRR18961511_forward	ctrl-3	0.593	0.48	44.1	Control	Control	Mouse	7 weeks	Male	Include
			SRR18961511_reverse		0.524	0.48	44.1
	3	Contol 2	SRR18961512_forward	ctrl-2	0.595	0.48	46.4	Control	Control	Mouse	7 weeks	Male	Include
			SRR18961512_reverse		0.527	0.48	46.4
	4	Contol 1	SRR18961513_forward	ctrl-1	0.611	0.48	47.4	Control	Control	Mouse	7 weeks	Male	Include
			SRR18961513_reverse		0.552	0.48	47.4
	5	FDM 6	SRR18961514_forward	FDM-6	0.568	0.47	38.1	Myopia	FDM	Mouse	7 weeks	Male	Include
			SRR18961514_reverse		0.497	0.47	38.1
	6	FDM 5	SRR18961515_forward	FDM-5	0.615	0.49	46.3	Myopia	FDM	Mouse	7 weeks	Male	Include
			SRR18961515_reverse		0.55	0.49	46.3
	7	FDM 4	SRR18961516_forward	FDM-4	0.459	0.49	12.5	Myopia	FDM	Mouse	7 weeks	Male	Exclude
			SRR18961516_reverse		0.388	0.49	12.5
	8	FDM 3	SRR18961517_forward	FDM-3	0.571	0.48	45.1	Myopia	FDM	Mouse	7 weeks	Male	Include
			SRR18961517_reverse		0.502	0.48	45.1
	9	Contol 6	SRR18961518_forward	ctrl-6	0.571	0.48	45.1	Control	Control	Mouse	7 weeks	Male	Include
			SRR18961518_reverse		0.499	0.48	45.1
	10	Contol 5	SRR18961519_forward	ctrl-5	0.615	0.49	46.2	Control	Control	Mouse	7 weeks	Male	Include
			SRR18961519_reverse		0.557	0.49	46.2
	11	FDM 2	SRR18961520_forward	FDM-2	0.562	0.47	42.4	Myopia	FDM	Mouse	7 weeks	Male	Include
			SRR18961520_reverse		0.49	0.47	42.4
	12	FDM 1	SRR18961521_forward	FDM-1	0.567	0.47	42	Myopia	FDM	Mouse	7 weeks	Male	Include
			SRR18961521_reverse		0.503	0.47	42
Shan et al., 2022						Mean ± SD
					53.4 ± 3.0%	47 ± 1%	24.0 ± 0.4
	1	48h control 1	SRR16094879	48h Control	0.536	0.46	24.2	Control	Control	Chick	5 days	Not stated	Include
	2	48h LIM 1	SRR16094880	48h LIM	0.46	0.46	23.7	Myopia	LIM	Chick	5 days	Not stated	Exclude
	3	48h control 2	SRR16094881	48h Control	0.522	0.46	24.1	Control	Control	Chick	5 days	Not stated	Include
	4	48h LIM 2	SRR16094882	48h LIM	0.498	0.46	23.6	Myopia	LIM	Chick	5 days	Not stated	Include
	5	24h control 1	SRR16094883	24h Control	0.563	0.47	24.2	Control	Control	Chick	4 days	Not stated	Include
	6	24h LIM 1	SRR16094884	24h LIM	0.549	0.47	24.3	Myopia	LIM	Chick	4 days	Not stated	Include
	7	24h control 2	SRR16094885	24h Control	0.559	0.46	23.7	Control	Control	Chick	4 days	Not stated	Include
	8	24h LIM 2	SRR16094886	24h LIM	0.56	0.47	23.9	Myopia	LIM	Chick	4 days	Not stated	Include
	9	48h control 3	SRR16094887	48h Control	0.543	0.47	24.3	Control	Control	Chick	5 days	Not stated	Include
	10	48h LIM 3	SRR16094888	48h LIM	0.549	0.46	24.2	Myopia	LIM	Chick	5 days	Not stated	Include
	11	24h control 3	SRR16094889	24h Control	0.523	0.47	23.3	Control	Control	Chick	4 days	Not stated	Include
	12	24h LIM 3	SRR16094890	24h LIM	0.542	0.47	24.5	Myopia	LIM	Chick	4 days	Not stated	Include
Stone et al.,2024						Mean ± SD
					62.1 ± 4.6%	49 ± 1%	39.5 ± 23.3
	1	FDM 0h 1	GSM7106166	occl_ret_00h_ck1Fr_s101	0.594	0.47	36.3	Myopia	FDM	Chick	Newly hatched	Female	Include
	2	Control 0h 1	GSM7106167	open_ret_00h_ck1Fl_s103	0.707	0.47	89.6	Control	Control	Chick	Newly hatched	Female	Exclude
	3	FDM 0h 2	GSM7106168	occl_ret_00h_ck2Mr_s105	0.629	0.48	40	Myopia	FDM	Chick	Newly hatched	Male	Include
	4	Control 0h 2	GSM7106169	open_ret_00h_ck2Ml_s107	0.61	0.47	34.6	Control	Control	Chick	Newly hatched	Male	Include
	5	FDM 0h 3	GSM7106170	occl_ret_00h_ck3Mr_s109	0.63	0.48	47.8	Myopia	FDM	Chick	Newly hatched	Male	Include
	6	Control 0h 3	GSM7106171	open_ret_00h_ck3Ml_s111	0.625	0.48	38.4	Control	Control	Chick	Newly hatched	Male	Include
	7	FDM 0h 4	GSM7106172	occl_ret_00h_ck4Mr_s113	0.651	0.49	30.6	Myopia	FDM	Chick	Newly hatched	Male	Include
	8	Control 0h 4	GSM7106173	open_ret_00h_ck4Ml_s115	0.674	0.49	53.2	Control	Control	Chick	Newly hatched	Male	Include
	9	FDM 0h 5	GSM7106174	occl_ret_00h_ck5Fr_s117	0.638	0.49	36.2	Myopia	FDM	Chick	Newly hatched	Female	Include
	10	Control 0h 5	GSM7106175	open_ret_00h_ck5Fl_s119	0.671	0.49	49	Control	Control	Chick	Newly hatched	Female	Include
	11	FDM 0h 6	GSM7106176	occl_ret_00h_ck6Mr_s121	0.593	0.48	41.5	Myopia	FDM	Chick	Newly hatched	Male	Include
	12	FDM 0h 2	GSM7106177	open_ret_00h_ck6Ml_s123	0.588	0.48	31.4	Control	Control	Chick	Newly hatched	Male	Include
	13	FDM 4h 1	GSM7106178	occl_ret_04h_ck7Mr_s201	0.59	0.49	28.7	Myopia	FDM	Chick	Newly hatched	Male	Include
	14	Control 4h 1	GSM7106179	open_ret_04h_ck7Ml_s203	0.633	0.48	37.8	Control	Control	Chick	Newly hatched	Male	Include
	15	FDM 4h 2	GSM7106180	occl_ret_04h_ck8Mr_s205	0.617	0.48	31.1	Myopia	FDM	Chick	Newly hatched	Male	Include
	16	Control 4h 2	GSM7106181	open_ret_04h_ck8Ml_s207	0.617	0.48	35.7	Control	Control	Chick	Newly hatched	Male	Include
	17	FDM 4h 3	GSM7106182	occl_ret_04h_ck9Mr_s209	0.584	0.48	32.6	Myopia	FDM	Chick	Newly hatched	Male	Include
	18	Control 4h 3	GSM7106183	open_ret_04h_ck9Ml_s211	0.591	0.48	30.4	Control	Control	Chick	Newly hatched	Male	Include
	19	FDM 4h 4	GSM7106184	occl_ret_04h_ck10Fr_s213	0.635	0.48	41.3	Myopia	FDM	Chick	Newly hatched	Female	Include
	20	Control 4h 4	GSM7106185	open_ret_04h_ck10Fl_s215	0.582	0.48	29.6	Control	Control	Chick	Newly hatched	Female	Include
	21	FDM 4h 5	GSM7106186	occl_ret_04h_ck11Fr_s217	0.612	0.49	30.9	Myopia	FDM	Chick	Newly hatched	Female	Include
	22	Control 4h 5	GSM7106187	open_ret_04h_ck11Fl_s219	0.614	0.49	29.8	Control	Control	Chick	Newly hatched	Female	Include
	23	FDM 4h 6	GSM7106188	occl_ret_04h_ck12Fr_s221	0.625	0.49	30.5	Myopia	FDM	Chick	Newly hatched	Female	Include
	24	Control 4h 6	GSM7106189	open_ret_04h_ck12Fl_s223	0.603	0.48	32.8	Control	Control	Chick	Newly hatched	Female	Include
	25	FDM 16h 1	GSM7106190	occl_ret_16h_ck13Fr_s301	0.65	0.49	43.5	Myopia	FDM	Chick	Newly hatched	Female	Include
	26	Control 16h 1	GSM7106191	open_ret_16h_ck13Fl_s303	0.594	0.48	32.2	Control	Control	Chick	Newly hatched	Female	Include
	27	FDM 16h 2	GSM7106192	occl_ret_16h_ck14Mr_s305	0.614	0.48	36.3	Myopia	FDM	Chick	Newly hatched	Male	Include
	28	Control 16h 2	GSM7106193	open_ret_16h_ck14Ml_s307	0.595	0.48	28.9	Control	Control	Chick	Newly hatched	Male	Include
	29	FDM 16h 3	GSM7106194	occl_ret_16h_ck15Mr_s309	0.573	0.48	31	Myopia	FDM	Chick	Newly hatched	Male	Include
	30	Control 16h 3	GSM7106195	open_ret_16h_ck15Ml_s311	0.573	0.48	31.1	Control	Control	Chick	Newly hatched	Male	Include
	31	FDM 16h 4	GSM7106196	occl_ret_16h_ck16Fr_s313	0.559	0.48	31	Myopia	FDM	Chick	Newly hatched	Female	Include
	32	Control 16h 4	GSM7106197	open_ret_16h_ck16Fl_s315	0.577	0.48	31.9	Control	Control	Chick	Newly hatched	Female	Include
	33	FDM 16h 5	GSM7106198	occl_ret_16h_ck17Mr_s317	0.636	0.48	47.9	Myopia	FDM	Chick	Newly hatched	Male	Include
	34	Control 16h 5	GSM7106199	open_ret_16h_ck17Ml_s319	0.583	0.48	31.6	Control	Control	Chick	Newly hatched	Male	Include
	35	FDM 16h 6	GSM7106200	occl_ret_16h_ck18Mr_s321	0.581	0.47	31.5	Myopia	FDM	Chick	Newly hatched	Male	Include
	36	Control 16h 6	GSM7106201	open_ret_16h_ck18Ml_s323	0.608	0.48	32.5	Control	Control	Chick	Newly hatched	Male	Include
	37	FDM 20h 1	GSM7106202	occl_ret_20h_ck19Fr_s401	0.629	0.48	47.1	Myopia	FDM	Chick	Newly hatched	Female	Include
	38	Control 20h 1	GSM7106203	open_ret_20h_ck19Fl_s403	0.572	0.48	31.3	Control	Control	Chick	Newly hatched	Female	Include
	39	FDM 20h 2	GSM7106204	occl_ret_20h_ck20Fr_s405	0.564	0.48	30.2	Myopia	FDM	Chick	Newly hatched	Female	Include
	40	Control 20h 2	GSM7106205	open_ret_20h_ck20Fl_s407	0.801	0.48	209.6	Control	Control	Chick	Newly hatched	Female	Exclude
	41	FDM 20h 3	GSM7106206	occl_ret_20h_ck21Mr_s409	0.609	0.47	44	Myopia	FDM	Chick	Newly hatched	Male	Include
	42	Control 20h 3	GSM7106207	open_ret_20h_ck21Ml_s411	0.582	0.47	32.7	Control	Control	Chick	Newly hatched	Male	Include
	43	FDM 20h 4	GSM7106208	occl_ret_20h_ck22Fr_s413	0.574	0.47	32.8	Myopia	FDM	Chick	Newly hatched	Female	Include
	44	Control 20h 4	GSM7106209	open_ret_20h_ck22Fl_s415	0.615	0.47	36.5	Control	Control	Chick	Newly hatched	Female	Include
	45	FDM 20h 5	GSM7106210	occl_ret_20h_ck23Mr_s417	0.582	0.47	34.4	Myopia	FDM	Chick	Newly hatched	Male	Include
	46	Control 20h 5	GSM7106211	open_ret_20h_ck23Ml_s419	0.594	0.47	33.3	Control	Control	Chick	Newly hatched	Male	Include
	47	FDM 20h 6	GSM7106212	occl_ret_20h_ck24Fr_s421	0.64	0.47	51.3	Myopia	FDM	Chick	Newly hatched	Female	Include
	48	FDM 8h 1	GSM7106213	occl_ret_08h_ck25Mr_s501	0.609	0.51	31.3	Myopia	FDM	Chick	Newly hatched	Male	Include
	49	Control 8h 1	GSM7106214	open_ret_08h_ck25Ml_s503	0.617	0.5	34.2	Control	Control	Chick	Newly hatched	Male	Include
	50	FDM 8h 2	GSM7106215	occl_ret_08h_ck26Mr_s505	0.616	0.5	30.4	Myopia	FDM	Chick	Newly hatched	Male	Include
	51	Control 8h 2	GSM7106216	open_ret_08h_ck26Ml_s507	0.591	0.5	32.9	Control	Control	Chick	Newly hatched	Male	Include
	52	FDM 8h 3	GSM7106217	occl_ret_08h_ck27Mr_s509	0.611	0.5	31.5	Myopia	FDM	Chick	Newly hatched	Male	Include
	53	Control 8h 3	GSM7106218	open_ret_08h_ck27Ml_s511	0.605	0.51	32.3	Control	Control	Chick	Newly hatched	Male	Include
	54	FDM 8h 4	GSM7106219	occl_ret_08h_ck28Mr_s513	0.741	0.51	31.6	Myopia	FDM	Chick	Newly hatched	Male	Exclude
	55	Control 8h 4	GSM7106220	open_ret_08h_ck28Ml_s515	0.628	0.5	35.6	Control	Control	Chick	Newly hatched	Male	Include
	56	FDM 8h 5	GSM7106221	occl_ret_08h_ck29Fr_s517	0.618	0.51	32.2	Myopia	FDM	Chick	Newly hatched	Female	Include
	57	Control 8h 5	GSM7106222	open_ret_08h_ck29Fl_s519	0.621	0.5	35.8	Control	Control	Chick	Newly hatched	Female	Include
	58	FDM 8h 6	GSM7106223	occl_ret_08h_ck30Mr_s521	0.569	0.5	33	Myopia	FDM	Chick	Newly hatched	Male	Include
	59	Control 8h 6	GSM7106224	open_ret_08h_ck30Ml_s523	0.597	0.5	33.1	Control	Control	Chick	Newly hatched	Male	Include
	60	FDM 12h 1	GSM7106225	occl_ret_12h_ck31Fr_s601	0.687	0.51	51.4	Myopia	FDM	Chick	Newly hatched	Female	Include
	61	Control 12h 1	GSM7106226	open_ret_12h_ck31Fl_s603	0.622	0.51	35.5	Control	Control	Chick	Newly hatched	Female	Include
	62	FDM 12h 2	GSM7106227	occl_ret_12h_ck32Fr_s605	0.783	0.51	94.3	Myopia	FDM	Chick	Newly hatched	Female	Exclude
	63	Control 12h 2	GSM7106228	open_ret_12h_ck32Fl_s607	0.613	0.51	33.3	Control	Control	Chick	Newly hatched	Female	Include
	64	FDM 12h 3	GSM7106229	occl_ret_12h_ck33Fr_s609	0.609	0.51	34.7	Myopia	FDM	Chick	Newly hatched	Female	Include
	65	Control 12h 3	GSM7106230	open_ret_12h_ck33Fl_s611	0.693	0.5	32.1	Control	Control	Chick	Newly hatched	Female	Include
	66	FDM 12h 4	GSM7106231	occl_ret_12h_ck34Fr_s613	0.717	0.52	57.4	Myopia	FDM	Chick	Newly hatched	Female	Exclude
	67	Control 12h 4	GSM7106232	open_ret_12h_ck34Fl_s615	0.63	0.51	32.7	Control	Control	Chick	Newly hatched	Female	Include
	68	FDM 12h 5	GSM7106233	occl_ret_12h_ck35Fr_s617	0.61	0.51	33	Myopia	FDM	Chick	Newly hatched	Female	Include
	69	Control 12h 5	GSM7106234	open_ret_12h_ck35Fl_s619	0.602	0.51	32.2	Control	Control	Chick	Newly hatched	Female	Include
	70	FDM 12h 6	GSM7106235	occl_ret_12h_ck36Fr_s621	0.6	0.5	30.6	Myopia	FDM	Chick	Newly hatched	Female	Include
	71	Control 12h 6	GSM7106236	open_ret_12h_ck36Fl_s623	0.674	0.51	42.1	Control	Control	Chick	Newly hatched	Female	Include
	72	Control 20h 6	GSM7106237	open_ret_20h_ck24Fl_s423	0.625	0.5	31.6	Control	Control	Chick	Newly hatched	Female	Include
Current article						Mean ± SD
					45.4 ± 1.3%	48.8 ± 0.4%	59.8 ± 7.6
	1	FDM 1	GSM8689759_forward*	FDM_1	0.445	0.49	55.2	Myopia	FDM	Mouse	6 weeks	Male	Include
			GSM8689759_reverse*		0.434	0.49	55.2
	2	FDM 3	GSM8689760_forward*	FDM_3	0.462	0.49	60.1	Myopia	FDM	Mouse	6 weeks	Male	Include
			GSM8689760_reverse*		0.451	0.49	60.1
	3	Control 1	GSM8689759_forward*	Control_1	0.448	0.49	51.5	Control	Control	Mouse	6 weeks	Male	Include
			GSM8689759_reverse*		0.44	0.49	51.5
	4	Control 2	GSM8689759_forward*	Control_2	0.476	0.48	72.9	Control	Control	Mouse	6 weeks	Male	Include
			GSM8689759_reverse*		0.465	0.48	72.9
	5	Control 3	GSM8689759_forward*	Control_3	0.466	0.49	59.4	Control	Control	Mouse	6 weeks	Male	Include
			GSM8689759_reverse*		0.455	0.49	59.4
* The reads for each sample were concatenated from sequencing runs across three lanes.

## Sheet: Table S6
Supplementary table 6. Differentially expressed genes in the meta-analysis combining the mouse samples						Back to TOC
#	Gene name	Ensembl Gene ID	Mean expression level	Log2 fold change	Standard error of log2 fold change	Wald statistic	p value	Adjusted p value (Benjamini-Hochberg)	Gene description
1	Gng4	ENSMUSG00000021303	787.539	-0.342101	0.0808195	-4.23291	2.30692e-05	0.367907	guanine nucleotide binding protein (G protein), gamma 4
2	Ywhah	ENSMUSG00000018965	5081.35	-0.137719	0.0341901	-4.02804	5.62431e-05	0.448483	tyrosine 3-monooxygenase/tryptophan 5-monooxygenase activation protein, eta polypeptide
3	Cplx2	ENSMUSG00000025867	6769.57	-0.114947	0.0297329	-3.866	0.000110633	0.588127	complexin 2
4	Ppp1r1b	ENSMUSG00000061718	313.427	-0.22919	0.0627712	-3.65119	0.000261028	0.773848	protein phosphatase 1, regulatory inhibitor subunit 1B
5	S100a1	ENSMUSG00000044080	349.797	-0.316182	0.0871374	-3.62855	0.00028502	0.773848	S100 calcium binding protein A1
6	Sh3bgrl3	ENSMUSG00000028843	291.579	-0.276439	0.0762999	-3.62306	0.000291139	0.773848	SH3 domain binding glutamic acid-rich protein-like 3
7	Tac2	ENSMUSG00000025400	277.433	-0.417621	0.118619	-3.52069	0.000430427	0.855525	tachykinin 2
8	Msrb1	ENSMUSG00000075705	428.948	-0.205868	0.0592898	-3.47223	0.000516161	0.855525	methionine sulfoxide reductase B1
9	Wdr27	ENSMUSG00000046991	89.7668	0.356595	0.102851	3.46708	0.00052614	0.855525	WD repeat domain 27
10	Pm20d1	ENSMUSG00000042251	270.811	0.265342	0.0766472	3.46186	0.000536447	0.855525	peptidase M20 domain containing 1
11	Calb2	ENSMUSG00000003657	7570.51	-0.248892	0.0731718	-3.40147	0.000670234	0.949042	calbindin 2
12	Nudt15	ENSMUSG00000033405	173.299	0.271143	0.0801223	3.38411	0.000714102	0.949042	nudix hydrolase 15
13	Gng3	ENSMUSG00000071658	1846.32	-0.154481	0.049146	-3.14331	0.0016705	0.999662	guanine nucleotide binding protein (G protein), gamma 3
14	Enho	ENSMUSG00000028445	480.533	-0.189535	0.0604238	-3.13676	0.00170827	0.999662	energy homeostasis associated
15	Cck	ENSMUSG00000032532	203.876	-0.223457	0.0721171	-3.09853	0.00194483	0.999662	cholecystokinin
16	Nhlh1	ENSMUSG00000051251	129.315	-0.288247	0.0940924	-3.06345	0.00218802	0.999662	nescient helix loop helix 1
17	Zfp40	ENSMUSG00000002617	457.624	0.233432	0.076599	3.04745	0.00230789	0.999662	zinc finger protein 40
18	Hist1h1c	ENSMUSG00000036181	2651.32	-0.124803	0.0410205	-3.04246	0.0023465	0.999662	H1.2 linker histone, cluster member
19	Tmem130	ENSMUSG00000043388	3608.56	-0.0934141	0.0307163	-3.04119	0.00235645	0.999662	transmembrane protein 130
20	Anxa2	ENSMUSG00000032231	305.666	-0.345752	0.114153	-3.02886	0.00245482	0.999662	annexin A2
21	Sult4a1	ENSMUSG00000018865	2593.38	-0.162118	0.054568	-2.97094	0.00296894	0.999662	sulfotransferase family 4A, member 1
22	Nenf	ENSMUSG00000037499	333.265	-0.214993	0.0727423	-2.95554	0.00312119	0.999662	neuron derived neurotrophic factor
23	Urb1	ENSMUSG00000039929	938.697	0.12161	0.0413727	2.93938	0.00328873	0.999662	URB1 ribosome biogenesis 1 homolog (S. cerevisiae)
24	Gm10800	ENSMUSG00000075014	20.678	0.783746	0.266762	2.938	0.00330342	0.999662	NA
25	Ube2v1	ENSMUSG00000078923	3459.41	-0.142367	0.0484846	-2.93633	0.00332125	0.999662	ubiquitin-conjugating enzyme E2 variant 1
26	Ndufa12	ENSMUSG00000020022	1048.63	-0.165919	0.0565134	-2.93592	0.00332563	0.999662	NADH:ubiquinone oxidoreductase subunit A12
27	Sod1	ENSMUSG00000022982	2122.13	-0.138324	0.0472174	-2.92952	0.00339486	0.999662	superoxide dismutase 1, soluble
28	Axdnd1	ENSMUSG00000026601	45.6947	0.459352	0.15861	2.8961	0.00377828	0.999662	axonemal dynein light chain domain containing 1
29	Slco1a6	ENSMUSG00000079262	47.3459	0.420892	0.146097	2.88091	0.0039653	0.999662	solute carrier organic anion transporter family, member 1a6
30	Nrn1	ENSMUSG00000039114	1226.73	-0.143776	0.0501521	-2.86679	0.00414655	0.999662	neuritin 1
31	Lsp1	ENSMUSG00000018819	42.4668	-0.43672	0.153967	-2.83644	0.0045619	0.999662	lymphocyte specific 1
32	Kcnip1	ENSMUSG00000053519	1141.98	-0.115652	0.0409664	-2.8231	0.00475616	0.999662	Kv channel-interacting protein 1
33	Sptbn2	ENSMUSG00000067889	3643.52	-0.122958	0.0435996	-2.82015	0.00480007	0.999662	spectrin beta, non-erythrocytic 2
34	Cdkl3	ENSMUSG00000020389	477.463	0.154387	0.0547644	2.81911	0.00481564	0.999662	cyclin dependent kinase like 3
35	Dsp	ENSMUSG00000054889	16.3816	-1.00583	0.356981	-2.81761	0.00483825	0.999662	desmoplakin
36	Nbl1	ENSMUSG00000041120	777.809	-0.18455	0.0658445	-2.80282	0.00506586	0.999662	NBL1, DAN family BMP antagonist
37	Rps13	ENSMUSG00000090862	1370.55	-0.160799	0.0575273	-2.79518	0.0051871	0.999662	ribosomal protein S13
38	Tcea3	ENSMUSG00000001604	48.1016	-0.49551	0.179001	-2.7682	0.00563671	0.999662	transcription elongation factor A (SII), 3
39	Ralyl	ENSMUSG00000039717	646.236	-0.123179	0.0447489	-2.75268	0.0059109	0.999662	RALY RNA binding protein-like
40	Nlgn3	ENSMUSG00000031302	2236.78	-0.0907126	0.0330854	-2.74177	0.00611093	0.999662	neuroligin 3
41	Fn1	ENSMUSG00000026193	2120.61	0.0868208	0.0318879	2.72269	0.00647534	0.999662	fibronectin 1
42	Tmem191c	ENSMUSG00000055692	360.695	0.19485	0.0716399	2.71986	0.006531	0.999662	transmembrane protein 191
43	Sv2c	ENSMUSG00000051111	2277.96	-0.0813491	0.0300029	-2.71138	0.00670043	0.999662	synaptic vesicle glycoprotein 2c
44	Grap2	ENSMUSG00000042351	109.681	-0.260394	0.09607	-2.71046	0.00671896	0.999662	GRB2-related adaptor protein 2
45	Ezr	ENSMUSG00000052397	431.546	-0.35874	0.132642	-2.70456	0.00683942	0.999662	ezrin
46	Cend1	ENSMUSG00000060240	1600.51	-0.136272	0.0508399	-2.68042	0.00735299	0.999662	cell cycle exit and neuronal differentiation 1
47	Cacng5	ENSMUSG00000040373	1326.85	-0.109763	0.0409715	-2.67902	0.00738378	0.999662	calcium channel, voltage-dependent, gamma subunit 5
48	Fbxo2	ENSMUSG00000041556	543.34	-0.189839	0.0710738	-2.67101	0.00756231	0.999662	F-box protein 2
49	Nfatc2ip	ENSMUSG00000030722	555.944	0.135027	0.0507051	2.66299	0.00774499	0.999662	nuclear factor of activated T cells, cytoplasmic, calcineurin dependent 2 interacting protein
50	Pcdha9	ENSMUSG00000103770	260.607	0.24176	0.0908772	2.66029	0.00780724	0.999662	protocadherin alpha 9
51	Asnsd1	ENSMUSG00000026095	542.882	0.161439	0.060751	2.65739	0.00787482	0.999662	asparagine synthetase domain containing 1
52	Bri3	ENSMUSG00000047843	543.475	-0.154947	0.0583778	-2.65422	0.0079493	0.999662	brain protein I3
53	Ncs1	ENSMUSG00000062661	2029.35	-0.105581	0.03983	-2.65078	0.00803064	0.999662	neuronal calcium sensor 1
54	Tmem11	ENSMUSG00000043284	595.328	-0.140029	0.0529402	-2.64504	0.00816823	0.999662	transmembrane protein 11
55	AC154368.2	ENSMUSG00000114114	599.939	0.398884	0.151069	2.64041	0.00828068	0.999662	predicted gene, 48499
56	Agbl3	ENSMUSG00000038836	561.602	0.152907	0.0579404	2.63905	0.00831392	0.999662	ATP/GTP binding protein-like 3
57	Adgra1	ENSMUSG00000025475	1185.66	-0.100093	0.0379859	-2.63501	0.00841346	0.999662	adhesion G protein-coupled receptor A1
58	Ndufa9	ENSMUSG00000000399	1660.57	-0.116273	0.0441692	-2.63244	0.0084775	0.999662	NADH:ubiquinone oxidoreductase subunit A9
59	Elmo3	ENSMUSG00000014791	177.79	0.258169	0.0981511	2.63032	0.00853049	0.999662	engulfment and cell motility 3
60	Cxcl14	ENSMUSG00000021508	1209.29	-0.15776	0.0599795	-2.63023	0.00853276	0.999662	C-X-C motif chemokine ligand 14
61	Mapk1ip1	ENSMUSG00000041775	1059.95	0.114147	0.0434103	2.62949	0.00855128	0.999662	mitogen-activated protein kinase 1 interacting protein 1
62	Tmsb15l	ENSMUSG00000072955	52.4791	-0.389952	0.148695	-2.62249	0.00872897	0.999662	thymosin beta 15b like
63	Mogat1	ENSMUSG00000012187	105.963	-0.288673	0.110443	-2.61378	0.0089548	0.999662	monoacylglycerol O-acyltransferase 1
64	Msra	ENSMUSG00000054733	445.698	-0.144509	0.0554159	-2.60772	0.00911465	0.999662	methionine sulfoxide reductase A
65	4833420G17Rik	ENSMUSG00000062822	1237.54	0.130193	0.0501004	2.59865	0.00935916	0.999662	RIKEN cDNA 4833420G17 gene
66	Gdf6	ENSMUSG00000051279	34.9786	0.476294	0.183479	2.5959	0.00943431	0.999662	growth differentiation factor 6
67	Clcn1	ENSMUSG00000029862	160.066	0.320086	0.123811	2.58527	0.00973023	0.999662	chloride channel, voltage-sensitive 1
68	Gsr	ENSMUSG00000031584	649.588	-0.123583	0.0478045	-2.58516	0.00973328	0.999662	glutathione reductase
69	Zwint	ENSMUSG00000019923	9255.63	-0.0957267	0.0371095	-2.57957	0.0098923	0.999662	ZW10 interactor
70	Immp1l	ENSMUSG00000042670	576.133	-0.141956	0.0550992	-2.57638	0.00998419	0.999662	IMP1 inner mitochondrial membrane peptidase-like (S. cerevisiae)
71	Slc7a10	ENSMUSG00000030495	32.7484	-0.812998	0.315706	-2.57517	0.0100191	0.999662	solute carrier family 7 (cationic amino acid transporter, y+ system), member 10
72	5730522E02Rik	ENSMUSG00000032985	11.939	0.704555	0.273801	2.57324	0.0100752	0.999662	RIKEN cDNA 5730522E02 gene
73	Zfp942	ENSMUSG00000071267	567.225	0.20475	0.0797057	2.56882	0.0102045	0.999662	zinc finger protein 942
74	Fam111a	ENSMUSG00000024691	16.5172	-0.718008	0.279689	-2.56717	0.0102533	0.999662	family with sequence similarity 111, member A
75	Pvalb	ENSMUSG00000005716	433.984	-0.310687	0.121198	-2.56346	0.0103635	0.999662	parvalbumin
76	Rpl36a	ENSMUSG00000079435	461.903	-0.190928	0.0745043	-2.56265	0.0103877	0.999662	ribosomal protein L36A
77	Capn1	ENSMUSG00000024942	305.998	-0.198555	0.0776595	-2.55674	0.0105657	0.999662	calpain 1
78	Zkscan2	ENSMUSG00000030757	2617.99	0.158308	0.0619853	2.55396	0.0106504	0.999662	zinc finger with KRAB and SCAN domains 2
79	Rab11fip5	ENSMUSG00000051343	1512.49	-0.136284	0.0533831	-2.55295	0.0106816	0.999662	RAB11 family interacting protein 5 (class I)
80	Ctnnd2	ENSMUSG00000022240	2319.81	-0.0880501	0.0345555	-2.54808	0.0108318	0.999662	catenin delta 2
81	Ssbp1	ENSMUSG00000029911	809.014	0.145416	0.05722	2.54135	0.0110427	0.999662	single-stranded DNA binding protein 1
82	Zfp943	ENSMUSG00000053347	734.795	0.177992	0.070055	2.54074	0.0110619	0.999662	zinc finger prtoein 943
83	Mars2	ENSMUSG00000046994	939.832	0.121752	0.0479918	2.53693	0.011183	0.999662	methionine-tRNA synthetase 2 (mitochondrial)
84	Atp5k	ENSMUSG00000050856	387.764	-0.145324	0.057291	-2.53659	0.0111938	0.999662	ATP synthase membrane subunit e
85	C4bp-ps1	ENSMUSG00000100257	97.8218	0.269677	0.106505	2.53207	0.0113393	0.999662	complement component 4 binding protein, pseudogene 1
86	Arpc3	ENSMUSG00000029465	677.334	-0.124146	0.0493194	-2.51719	0.0118295	0.999662	actin related protein 2/3 complex, subunit 3
87	Arhgef3	ENSMUSG00000021895	225.569	-0.189563	0.0753265	-2.51656	0.0118508	0.999662	Rho guanine nucleotide exchange factor 3
88	Cstb	ENSMUSG00000005054	235.354	-0.206491	0.08221	-2.51175	0.0120135	0.999662	cystatin B
89	Galm	ENSMUSG00000035473	141.101	-0.226639	0.0905388	-2.50323	0.0123066	0.999662	galactose mutarotase
90	Hist1h2ab	ENSMUSG00000061615	24.3058	0.834465	0.334395	2.49545	0.0125799	0.999662	H2A clustered histone 4
91	Snca	ENSMUSG00000025889	357.948	-0.168671	0.0676014	-2.49508	0.012593	0.999662	synuclein, alpha
92	Rgs11	ENSMUSG00000024186	1187.63	0.132821	0.0533001	2.49194	0.0127048	0.999662	regulator of G-protein signaling 11
93	Fam114a1	ENSMUSG00000029185	73.12	-0.335313	0.134627	-2.49068	0.0127499	0.999662	family with sequence similarity 114, member A1
94	Trmt44	ENSMUSG00000029097	435.703	0.122246	0.0491137	2.48904	0.0128087	0.999662	tRNA methyltransferase 44
95	Crebzf	ENSMUSG00000051451	2798.97	0.138423	0.0558902	2.4767	0.0132604	0.999662	CREB/ATF bZIP transcription factor
96	Selenov	ENSMUSG00000046750	18.444	-0.543822	0.220338	-2.46813	0.0135821	0.999662	selenoprotein V
97	Apoe	ENSMUSG00000002985	8377.32	-0.21263	0.0861807	-2.46726	0.0136151	0.999662	apolipoprotein E
98	Chst1	ENSMUSG00000027221	1058.92	-0.099899	0.0405288	-2.46489	0.0137055	0.999662	carbohydrate sulfotransferase 1
99	Gcnt1	ENSMUSG00000038843	31.83	-0.401273	0.163509	-2.45414	0.0141224	0.999662	glucosaminyl (N-acetyl) transferase 1, core 2
100	Jup	ENSMUSG00000001552	974.22	-0.161541	0.0658603	-2.45279	0.0141753	0.999662	junction plakoglobin
101	Nxn	ENSMUSG00000020844	571.857	-0.198709	0.0810601	-2.45138	0.0142308	0.999662	nucleoredoxin
102	Sept6	ENSMUSG00000050379	1070.46	-0.125333	0.0511526	-2.45017	0.0142788	0.999662	septin 6
103	Slamf1	ENSMUSG00000015316	93.0514	0.304348	0.124287	2.44875	0.0143352	0.999662	signaling lymphocytic activation molecule family member 1
104	Nudcd3	ENSMUSG00000053838	2958.51	-0.0669098	0.0273262	-2.44856	0.014343	0.999662	NudC domain containing 3
105	Elmo1	ENSMUSG00000041112	2170.14	-0.0754348	0.0309007	-2.4412	0.0146386	0.999662	engulfment and cell motility 1
106	Basp1	ENSMUSG00000045763	2352.44	-0.118747	0.0486737	-2.43964	0.0147017	0.999662	brain abundant, membrane attached signal protein 1
107	Fam96a	ENSMUSG00000032381	678.851	-0.106869	0.0439105	-2.43378	0.0149419	0.999662	cytosolic iron-sulfur assembly component 2A
108	Gm17893	ENSMUSG00000107491	19.9002	0.584736	0.240381	2.43253	0.0149936	0.999662	predicted gene, 17893
109	Sncg	ENSMUSG00000023064	1542.49	-0.212566	0.0874293	-2.43129	0.0150453	0.999662	synuclein, gamma
110	Thnsl2	ENSMUSG00000054474	73.6027	-0.304588	0.125484	-2.4273	0.0152115	0.999662	threonine synthase-like 2 (bacterial)
111	Podn	ENSMUSG00000028600	101.717	-0.521171	0.214901	-2.42517	0.0153014	0.999662	podocan
112	Nt5dc2	ENSMUSG00000071547	527.411	-0.201861	0.0834357	-2.41936	0.0155476	0.999662	5'-nucleotidase domain containing 2
113	Tti2	ENSMUSG00000031577	1178.39	0.102699	0.0425075	2.41603	0.015691	0.999662	TELO2 interacting protein 2
114	Fkbp10	ENSMUSG00000001555	170.237	-0.257261	0.106637	-2.41249	0.0158441	0.999662	FK506 binding protein 10
115	Rims4	ENSMUSG00000035226	1077.64	-0.0934555	0.0387519	-2.41163	0.0158812	0.999662	regulating synaptic membrane exocytosis 4
116	Dctn5	ENSMUSG00000030868	1910.33	-0.0717731	0.0297968	-2.40876	0.016007	0.999662	dynactin 5
117	Psmd5	ENSMUSG00000026869	1559.12	-0.0827287	0.0343834	-2.40606	0.0161255	0.999662	proteasome (prosome, macropain) 26S subunit, non-ATPase, 5
118	Recql4	ENSMUSG00000033762	71.2207	0.290526	0.12078	2.40542	0.016154	0.999662	RecQ protein-like 4
119	Olfr905	ENSMUSG00000096794	168.634	0.243258	0.101164	2.40458	0.016191	0.999662	olfactory receptor family 8 subfamily B member 1C
120	Hadh	ENSMUSG00000027984	613.973	-0.131347	0.0546322	-2.4042	0.0162079	0.999662	hydroxyacyl-Coenzyme A dehydrogenase
121	Setd4	ENSMUSG00000022948	346.485	0.165067	0.0686934	2.40296	0.0162632	0.999662	SET domain containing 4
122	Ndufa13	ENSMUSG00000036199	818.046	-0.157142	0.0653998	-2.40278	0.0162708	0.999662	NADH:ubiquinone oxidoreductase subunit A13
123	Olfr794	ENSMUSG00000044293	10.4429	0.886394	0.369095	2.40153	0.0163266	0.999662	olfactory receptor family 6 subfamily C member 88
124	Cd300lf	ENSMUSG00000047798	57.3346	0.399027	0.166406	2.39791	0.0164889	0.999662	CD300 molecule like family member F
125	Rab5b	ENSMUSG00000000711	4601.29	-0.0473922	0.0197988	-2.39369	0.0166799	0.999662	RAB5B, member RAS oncogene family
126	Serpinb9	ENSMUSG00000045827	122.25	-0.26323	0.109995	-2.39312	0.016706	0.999662	serine (or cysteine) peptidase inhibitor, clade B, member 9
127	Napsa	ENSMUSG00000002204	11.3014	0.678941	0.284081	2.38996	0.0168502	0.999662	napsin A aspartic peptidase
128	Grm4	ENSMUSG00000063239	425.877	-0.131239	0.0549557	-2.38809	0.0169363	0.999662	glutamate receptor, metabotropic 4
129	Ndrg4	ENSMUSG00000036564	10587	-0.0747078	0.0312859	-2.38791	0.0169447	0.999662	N-myc downstream regulated gene 4
130	4933427I04Rik	ENSMUSG00000073761	384.721	0.231983	0.0971686	2.38743	0.0169668	0.999662	Riken cDNA 4933427I04 gene
131	Zfp994	ENSMUSG00000096433	673.958	0.183531	0.0769658	2.38458	0.0170985	0.999662	zinc finger protein 994
132	Rmi1	ENSMUSG00000035367	787.631	0.117443	0.0493206	2.38121	0.017256	0.999662	RecQ mediated genome instability 1
133	Mab21l2	ENSMUSG00000057777	1430.47	-0.0986167	0.0414234	-2.3807	0.0172799	0.999662	mab-21-like 2
134	Cd46	ENSMUSG00000016493	231.096	0.277745	0.116743	2.37912	0.0173541	0.999662	CD46 antigen, complement regulatory protein
135	Ermap	ENSMUSG00000028644	59.5241	-0.389383	0.163721	-2.37834	0.0173909	0.999662	erythroblast membrane-associated protein
136	Nrip2	ENSMUSG00000001520	447.713	-0.175248	0.0736854	-2.37832	0.0173916	0.999662	nuclear receptor interacting protein 2
137	Gm10025	ENSMUSG00000057577	160	0.25288	0.106498	2.3745	0.0175726	0.999662	NA
138	1600012H06Rik	ENSMUSG00000050088	953.384	0.0867918	0.0366751	2.3665	0.0179571	0.999662	RIKEN cDNA 1600012H06 gene
139	Slc16a8	ENSMUSG00000032988	146.065	-0.563288	0.238135	-2.36541	0.0180101	0.999662	solute carrier family 16 (monocarboxylic acid transporters), member 8
140	Gm2a	ENSMUSG00000000594	729.366	-0.132538	0.0560568	-2.36434	0.0180621	0.999662	GM2 ganglioside activator protein
141	Rapsn	ENSMUSG00000002104	18.6136	-0.748117	0.316474	-2.36391	0.0180831	0.999662	receptor-associated protein of the synapse
142	Cyb5r3	ENSMUSG00000018042	1135.56	-0.130778	0.0553575	-2.36243	0.0181555	0.999662	cytochrome b5 reductase 3
143	Dhdds	ENSMUSG00000012117	2049.43	-0.0687433	0.0291786	-2.35595	0.0184754	0.999662	dehydrodolichyl diphosphate synthase
144	Scn1b	ENSMUSG00000019194	1098.65	-0.142183	0.0603673	-2.35529	0.0185082	0.999662	sodium channel, voltage-gated, type I, beta
145	1500009C09Rik	ENSMUSG00000068099	825.07	-0.141904	0.0602745	-2.35429	0.0185582	0.999662	small integral membrane protein 45
146	Gm21988	ENSMUSG00000040904	161.971	-0.264125	0.112263	-2.35273	0.0186361	0.999662	predicted gene 21988
147	Cdpf1	ENSMUSG00000064284	80.1766	-0.262316	0.112293	-2.33599	0.0194917	0.999662	cysteine rich, DPF motif domain containing 1
148	Chmp4c	ENSMUSG00000027536	54.7768	-0.582037	0.24964	-2.3315	0.0197269	0.999662	charged multivesicular body protein 4C
149	Olfr51	ENSMUSG00000060918	9.51886	0.864596	0.370951	2.33075	0.0197664	0.999662	olfactory receptor family 1 subfamily AD member 8
150	H2-T23	ENSMUSG00000067212	177.862	0.183449	0.0787653	2.32906	0.0198559	0.999662	histocompatibility 2, T region locus 23
151	Tagln3	ENSMUSG00000022658	2171.32	-0.134137	0.0576024	-2.32868	0.0198761	0.999662	transgelin 3
152	Csf1r	ENSMUSG00000024621	361.725	-0.209213	0.0898823	-2.32763	0.0199315	0.999662	colony stimulating factor 1 receptor
153	Tpgs1	ENSMUSG00000020308	518.423	-0.181097	0.0778286	-2.32687	0.0199724	0.999662	tubulin polyglutamylase complex subunit 1
154	Tnnc1	ENSMUSG00000091898	47.9198	-0.337726	0.145243	-2.32525	0.0200584	0.999662	troponin C, cardiac/slow skeletal
155	Trim11	ENSMUSG00000020455	859.45	0.138493	0.059625	2.32274	0.020193	0.999662	tripartite motif-containing 11
156	Prpf4	ENSMUSG00000066148	1081.96	0.0823319	0.0354539	2.32223	0.0202207	0.999662	pre-mRNA processing factor 4
157	Pfkfb1	ENSMUSG00000025271	42.4857	0.323037	0.139186	2.32091	0.0202917	0.999662	6-phosphofructo-2-kinase/fructose-2,6-biphosphatase 1
158	Wwc1	ENSMUSG00000018849	268.103	-0.169705	0.0732476	-2.31687	0.0205108	0.999662	WW, C2 and coiled-coil domain containing 1
159	Adat2	ENSMUSG00000019808	140.629	0.202899	0.0877502	2.31223	0.0207648	0.999662	adenosine deaminase, tRNA-specific 2
160	Cox4i1	ENSMUSG00000031818	4696.59	-0.102752	0.0445179	-2.30811	0.020993	0.999662	cytochrome c oxidase subunit 4I1
161	Lsm12	ENSMUSG00000020922	1471.21	-0.0835982	0.0362242	-2.3078	0.0210101	0.999662	LSM12 homolog
162	Dynlt1f	ENSMUSG00000095677	41.331	0.495071	0.214752	2.30531	0.0211492	0.999662	dynein light chain Tctex-type 1F
163	Dpysl2	ENSMUSG00000022048	13268.4	-0.0928503	0.0402887	-2.30462	0.0211877	0.999662	dihydropyrimidinase-like 2
164	Psenen	ENSMUSG00000036835	794.719	-0.133374	0.0579698	-2.30076	0.0214053	0.999662	presenilin enhancer gamma secretase subunit
165	Eomes	ENSMUSG00000032446	213.85	-0.191524	0.0833127	-2.29886	0.0215131	0.999662	eomesodermin
166	Comt	ENSMUSG00000000326	1366.21	-0.100691	0.0438356	-2.29701	0.0216181	0.999662	catechol-O-methyltransferase
167	Drd5	ENSMUSG00000039358	111.916	-0.213221	0.0928995	-2.29517	0.0217231	0.999662	dopamine receptor D5
168	Rbpms2	ENSMUSG00000032387	615.221	-0.193738	0.0844353	-2.29451	0.0217611	0.999662	RNA binding protein with multiple splicing 2
169	Polr3e	ENSMUSG00000030880	1019.48	0.0827572	0.0360821	2.29358	0.0218145	0.999662	polymerase (RNA) III (DNA directed) polypeptide E
170	Nell2	ENSMUSG00000022454	1370.09	-0.110461	0.0482334	-2.29014	0.0220132	0.999662	NEL-like 2
171	Serpinb6a	ENSMUSG00000060147	284.236	-0.168537	0.0738318	-2.28272	0.0224469	0.999662	serine (or cysteine) peptidase inhibitor, clade B, member 6a
172	Mid1ip1	ENSMUSG00000008035	1346.98	-0.103165	0.045233	-2.28075	0.0225633	0.999662	Mid1 interacting protein 1 (gastrulation specific G12-like (zebrafish))
173	Rplp0	ENSMUSG00000067274	4614.75	-0.123302	0.0541153	-2.2785	0.0226967	0.999662	ribosomal protein lateral stalk subunit P0
174	Iscu	ENSMUSG00000025825	682.097	-0.1133	0.0497297	-2.27832	0.0227077	0.999662	iron-sulfur cluster assembly enzyme
175	Ip6k3	ENSMUSG00000024210	115.063	-0.229223	0.100624	-2.27803	0.0227248	0.999662	inositol hexaphosphate kinase 3
176	Ubap1	ENSMUSG00000028437	2221.64	-0.0758355	0.0333919	-2.27107	0.0231425	0.999662	ubiquitin-associated protein 1
177	Rnf128	ENSMUSG00000031438	59.0455	-0.309112	0.136186	-2.26978	0.0232207	0.999662	ring finger protein 128
178	Timm8b	ENSMUSG00000039016	598.374	-0.143523	0.0632478	-2.26921	0.0232554	0.999662	translocase of inner mitochondrial membrane 8B
179	Gldn	ENSMUSG00000046167	53.8073	-0.320233	0.141163	-2.26853	0.023297	0.999662	gliomedin
180	Dmbx1	ENSMUSG00000028707	32.8412	-0.386977	0.170681	-2.26726	0.0233745	0.999662	diencephalon/mesencephalon homeobox 1
181	Nrgn	ENSMUSG00000053310	163.096	-0.224064	0.0990267	-2.26266	0.0236569	0.999662	neurogranin
182	Rnd1	ENSMUSG00000054855	268.066	-0.18058	0.079913	-2.25971	0.0238393	0.999662	Rho family GTPase 1
183	Tpm1	ENSMUSG00000032366	1892.41	-0.078624	0.0349375	-2.25042	0.0244223	0.999662	tropomyosin 1, alpha
184	Lrwd1	ENSMUSG00000029703	575.568	-0.114722	0.0509955	-2.24965	0.0244711	0.999662	leucine-rich repeats and WD repeat domain containing 1
185	Gm45105	ENSMUSG00000109087	274.317	0.199464	0.0886806	2.24924	0.0244971	0.999662	predicted gene 45105
186	Gm29797	ENSMUSG00000108976	11.2205	0.839839	0.373446	2.24889	0.0245196	0.999662	predicted gene, 29797
187	Arf3	ENSMUSG00000051853	6269.78	-0.0700515	0.0311841	-2.24639	0.0246791	0.999662	ADP-ribosylation factor 3
188	Chchd6	ENSMUSG00000030086	442.652	-0.169002	0.0753555	-2.24273	0.0249145	0.999662	coiled-coil-helix-coiled-coil-helix domain containing 6
189	Pcsk2	ENSMUSG00000027419	1526.79	-0.0852089	0.0380045	-2.24207	0.0249566	0.999662	proprotein convertase subtilisin/kexin type 2
190	Sord	ENSMUSG00000027227	424.697	-0.153596	0.0686455	-2.23752	0.0252523	0.999662	sorbitol dehydrogenase
191	Pla2g5	ENSMUSG00000041193	3341.15	-0.0613922	0.027457	-2.23594	0.0253555	0.999662	phospholipase A2, group V
192	Cd82	ENSMUSG00000027215	277.563	-0.310077	0.13868	-2.23592	0.025357	0.999662	CD82 antigen
193	Akr1a1	ENSMUSG00000028692	5039.59	-0.0848343	0.0379562	-2.23506	0.0254134	0.999662	aldo-keto reductase family 1, member A1
194	Ptcra	ENSMUSG00000036858	35.5326	0.394012	0.176363	2.23409	0.025477	0.999662	pre T cell antigen receptor alpha
195	Yeats4	ENSMUSG00000020171	894.274	-0.105227	0.0471459	-2.23195	0.0256181	0.999662	YEATS domain containing 4
196	Slc9a3r1	ENSMUSG00000020733	444.015	-0.156797	0.0703404	-2.22912	0.0258062	0.999662	NHERF family PDZ scaffold protein 1
197	Sspn	ENSMUSG00000030255	107.126	-0.301027	0.13525	-2.22571	0.0260336	0.999662	sarcospan
198	Pfdn1	ENSMUSG00000024346	608.488	-0.146784	0.0659798	-2.22469	0.0261022	0.999662	prefoldin 1
199	Hus1	ENSMUSG00000020413	650.186	0.0927705	0.041709	2.22423	0.0261329	0.999662	HUS1 checkpoint clamp component
200	Rpl15	ENSMUSG00000012405	2726.23	-0.116392	0.0523746	-2.2223	0.0262632	0.999662	ribosomal protein L15
201	Abcc2	ENSMUSG00000025194	13.35	0.707394	0.318371	2.22192	0.026289	0.999662	ATP-binding cassette, sub-family member 2
202	Gm42517	ENSMUSG00000105867	177.746	-0.200671	0.0903164	-2.22187	0.0262923	0.999662	transmembrane 217, retrotransposed
203	AC154636.3	ENSMUSG00000114025	85.2917	0.292676	0.131822	2.22023	0.026403	0.999662	predicted gene, 49331
204	Grm8	ENSMUSG00000024211	1075.14	0.0816586	0.0368441	2.21632	0.0266693	0.999662	glutamate receptor, metabotropic 8
205	Bag1	ENSMUSG00000028416	1024.47	-0.138901	0.0627046	-2.21517	0.0267484	0.999662	BCL2-associated athanogene 1
206	Olfr1555-ps1	ENSMUSG00000108889	16.8967	0.606554	0.274113	2.21279	0.0269122	0.999662	olfactory receptor family 5 subfamily BB member 12
207	Gm5297	ENSMUSG00000105124	175.821	0.215852	0.0977463	2.20829	0.0272239	0.999662	predicted gene 5297
208	Cebpg	ENSMUSG00000056216	1215.06	0.1382	0.0626033	2.20756	0.0272752	0.999662	CCAAT/enhancer binding protein gamma
209	Diras1	ENSMUSG00000043670	2569.04	-0.118614	0.053736	-2.20734	0.02729	0.999662	DIRAS family, GTP-binding RAS-like 1
210	1600002K03Rik	ENSMUSG00000035595	110.673	0.288083	0.131083	2.19772	0.027969	0.999662	family with sequence similarity 174, member C
211	Commd10	ENSMUSG00000042705	563.889	-0.101905	0.0463868	-2.19686	0.0280305	0.999662	COMM domain containing 10
212	1700029J07Rik	ENSMUSG00000071103	720.469	0.13378	0.0609744	2.19403	0.0282333	0.999662	cilia and flagella associated protein 96
213	Rtl8a	ENSMUSG00000067925	1625.18	-0.126818	0.0578903	-2.19066	0.0284765	0.999662	retrotransposon Gag like 8A
214	Eef1b2	ENSMUSG00000025967	1517.36	-0.104942	0.04792	-2.18994	0.0285286	0.999662	eukaryotic translation elongation factor 1 beta 2
215	Ube2e2	ENSMUSG00000058317	632.13	-0.12377	0.0565217	-2.18978	0.0285403	0.999662	ubiquitin-conjugating enzyme E2E 2
216	Gm13312	ENSMUSG00000083633	8.67087	0.827364	0.378627	2.18517	0.0288765	0.999662	predicted gene 13312
217	Abcc5	ENSMUSG00000022822	4007.82	0.109584	0.050154	2.18496	0.0288921	0.999662	ATP-binding cassette, sub-family C member 5
218	Psmc5	ENSMUSG00000020708	2158.11	-0.1039	0.0475794	-2.18372	0.0289829	0.999662	protease (prosome, macropain) 26S subunit, ATPase 5
219	Pcnx2	ENSMUSG00000060212	876.778	-0.106162	0.0486997	-2.17992	0.0292631	0.999662	pecanex homolog 2
220	Acta2	ENSMUSG00000035783	219.812	-0.441559	0.20267	-2.17871	0.0293535	0.999662	actin alpha 2, smooth muscle, aorta
221	Nr2f6	ENSMUSG00000002393	369.398	-0.157872	0.0724721	-2.17838	0.0293775	0.999662	nuclear receptor subfamily 2, group F, member 6
222	Tyrobp	ENSMUSG00000030579	33.7877	-0.413824	0.190044	-2.17752	0.0294421	0.999662	TYRO protein tyrosine kinase binding protein
223	3110053B16Rik	ENSMUSG00000085642	202.33	0.152591	0.0700783	2.17744	0.0294477	0.999662	RIKEN cDNA 3110053B16 gene
224	Mrps6	ENSMUSG00000039680	411.806	-0.177581	0.081578	-2.17682	0.0294941	0.999662	mitochondrial ribosomal protein S6
225	Abcb4	ENSMUSG00000042476	210.876	0.161278	0.0741776	2.17421	0.0296892	0.999662	ATP-binding cassette, sub-family B member 4
226	Dcn	ENSMUSG00000019929	53.9889	-1.26868	0.583947	-2.1726	0.0298102	0.999662	decorin
227	Pdcd2	ENSMUSG00000014771	270.983	-0.143845	0.0662311	-2.17187	0.0298656	0.999662	programmed cell death 2
228	Sh2d3c	ENSMUSG00000059013	262.353	-0.205977	0.0948719	-2.17111	0.029923	0.999662	SH2 domain containing 3C
229	Caps2	ENSMUSG00000035694	65.3003	0.321827	0.148292	2.17022	0.02999	0.999662	calcyphosphine 2
230	P3h3	ENSMUSG00000023191	531.765	0.17628	0.0812817	2.16875	0.0301017	0.999662	prolyl 3-hydroxylase 3
231	Olfr890	ENSMUSG00000096409	47.3451	0.316933	0.14641	2.16469	0.0304111	0.999662	olfactory receptor family 8 subfamily B member 41
232	Cnih2	ENSMUSG00000024873	340.43	-0.164927	0.0761916	-2.16464	0.0304154	0.999662	cornichon family AMPA receptor auxiliary protein 2
233	Bicd2	ENSMUSG00000037933	3536.77	-0.0701888	0.0324449	-2.16332	0.0305166	0.999662	BICD cargo adaptor 2
234	Tmem126a	ENSMUSG00000030615	316.555	-0.123815	0.0572582	-2.16239	0.0305878	0.999662	transmembrane protein 126A
235	Alg9	ENSMUSG00000032059	608.405	-0.109074	0.0504777	-2.16083	0.0307085	0.999662	ALG9 alpha-1,2-mannosyltransferase
236	Pgm5	ENSMUSG00000041731	44.972	-0.46304	0.214439	-2.15931	0.0308258	0.999662	phosphoglucomutase 5
237	Fancd2	ENSMUSG00000034023	35.3641	0.32917	0.152468	2.15895	0.0308541	0.999662	Fanconi anemia, complementation group D2
238	Skap2	ENSMUSG00000059182	146.215	-0.180179	0.0835125	-2.15751	0.0309658	0.999662	src family associated phosphoprotein 2
239	Maob	ENSMUSG00000040147	62.943	-0.290102	0.134501	-2.15688	0.0310147	0.999662	monoamine oxidase B
240	Sec61g	ENSMUSG00000078974	210.275	-0.169032	0.0783948	-2.15617	0.0310706	0.999662	SEC61 translocon subunit gamma
241	Zfp952	ENSMUSG00000053390	795.29	0.096382	0.0447434	2.15411	0.0312318	0.999662	zinc finger protein 952
242	Wscd1	ENSMUSG00000020811	1293.13	-0.0980195	0.0455394	-2.15241	0.0313649	0.999662	WSC domain containing 1
243	1700071K01Rik	ENSMUSG00000080980	11.2607	-0.693161	0.322899	-2.14668	0.0318187	0.999662	RIKEN cDNA 1700071K01 gene
244	Samd15	ENSMUSG00000090812	74.3741	0.304794	0.142002	2.14641	0.0318404	0.999662	sterile alpha motif domain containing 15
245	Plscr1	ENSMUSG00000032369	170.982	-0.160723	0.0749125	-2.14548	0.0319144	0.999662	phospholipid scramblase 1
246	Zfp968	ENSMUSG00000078898	122.747	0.263335	0.122766	2.14501	0.0319518	0.999662	zinc finger protein 968
247	Anxa5	ENSMUSG00000027712	1117.49	-0.129382	0.0603205	-2.14492	0.0319596	0.999662	annexin A5
248	Prcp	ENSMUSG00000061119	370.06	-0.122037	0.0569242	-2.14385	0.0320451	0.999662	prolylcarboxypeptidase (angiotensinase C)
249	Taz	ENSMUSG00000009995	1392.22	0.0909932	0.0424629	2.14289	0.0321223	0.999662	tafazzin, phospholipid-lysophospholipid transacylase
250	Olfr1459	ENSMUSG00000057503	710.758	0.201385	0.0940521	2.14121	0.0322574	0.999662	olfactory receptor family 5 subfamily B member 106
251	Gm9918	ENSMUSG00000097050	1421.71	0.0931873	0.0435272	2.1409	0.0322824	0.999662	predicted gene 9918
252	Pcdhgb2	ENSMUSG00000102748	643.018	0.103685	0.0484679	2.13924	0.032416	0.999662	protocadherin gamma subfamily B, 2
253	Ndufab1	ENSMUSG00000030869	1420.69	0.0705104	0.032991	2.13726	0.0325765	0.999662	NADH:ubiquinone oxidoreductase subunit AB1
254	Aebp1	ENSMUSG00000020473	165.414	-0.327271	0.15313	-2.1372	0.0325814	0.999662	AE binding protein 1
255	Fst	ENSMUSG00000021765	12.3392	-0.583876	0.273282	-2.13653	0.0326362	0.999662	follistatin
256	Calr	ENSMUSG00000003814	10662.1	-0.0921774	0.0431696	-2.13524	0.0327414	0.999662	calreticulin
257	BC030499	ENSMUSG00000037593	1964.61	0.18752	0.0878556	2.13442	0.0328087	0.999662	ribosomal protein S6 kinase related
258	Ptprn	ENSMUSG00000026204	3358.48	-0.186852	0.0875903	-2.13324	0.0329046	0.999662	protein tyrosine phosphatase receptor type N
259	Cbarp	ENSMUSG00000035640	2171.68	-0.102597	0.0480948	-2.13323	0.0329059	0.999662	calcium channel, voltage-dependent, beta subunit associated regulatory protein
260	Ccnl2	ENSMUSG00000029068	2784.31	0.0991732	0.0465016	2.13268	0.0329506	0.999662	cyclin L2
261	Olfr887	ENSMUSG00000096167	26.3047	0.397601	0.186514	2.13175	0.033027	0.999662	olfactory receptor family 8 subfamily B member 39
262	Tgfbi	ENSMUSG00000035493	34.2335	-0.53645	0.251741	-2.13096	0.0330926	0.999662	transforming growth factor, beta induced
263	Stmn3	ENSMUSG00000027581	2694.27	-0.12168	0.0571309	-2.12984	0.0331849	0.999662	stathmin-like 3
264	Gm20422	ENSMUSG00000092544	17.8383	0.656512	0.308453	2.1284	0.0333039	0.999662	predicted gene 20422
265	Poln	ENSMUSG00000045102	16.3856	0.528796	0.248538	2.12763	0.0333679	0.999662	DNA polymerase N
266	Flrt1	ENSMUSG00000047787	666.652	-0.13522	0.0636041	-2.12597	0.0335057	0.999662	fibronectin leucine rich transmembrane protein 1
267	Fam131a	ENSMUSG00000050821	460.785	-0.1062	0.0500448	-2.1221	0.0338294	0.999662	family with sequence similarity 131, member A
268	Tbc1d9b	ENSMUSG00000036644	2249.13	-0.106922	0.0503876	-2.122	0.0338379	0.999662	TBC1 domain family, member 9B
269	Dyx1c1	ENSMUSG00000092192	88.073	0.217822	0.102884	2.11716	0.0342462	0.999662	dynein axonemal assembly factor 4
270	Adarb2	ENSMUSG00000052551	587.516	0.128681	0.0608025	2.11638	0.0343122	0.999662	adenosine deaminase, RNA-specific, B2
271	Poc5	ENSMUSG00000021671	2305.72	0.0540615	0.0255724	2.11405	0.0345106	0.999662	POC5 centriolar protein
272	Habp4	ENSMUSG00000021476	2593.7	-0.073478	0.0347636	-2.11365	0.0345455	0.999662	hyaluronic acid binding protein 4
273	AC164612.2	ENSMUSG00000111837	11.5943	0.909526	0.430315	2.11363	0.0345468	0.999662	predicted gene, 47135
274	Fkbp1b	ENSMUSG00000020635	94.6885	-0.231113	0.109354	-2.11343	0.0345639	0.999662	FK506 binding protein 1b
275	Sema3b	ENSMUSG00000057969	304.864	-0.263639	0.124782	-2.1128	0.0346179	0.999662	sema domain, immunoglobulin domain (Ig), short basic domain, secreted, (semaphorin) 3B
276	Taldo1	ENSMUSG00000025503	1782.45	-0.125983	0.0597005	-2.11026	0.0348362	0.999662	transaldolase 1
277	Txndc17	ENSMUSG00000020803	124.86	-0.179946	0.0852792	-2.11009	0.034851	0.999662	thioredoxin domain containing 17
278	Crhr1	ENSMUSG00000018634	217.848	-0.174584	0.0827878	-2.10882	0.0349603	0.999662	corticotropin releasing hormone receptor 1
279	Chst12	ENSMUSG00000036599	321.18	-0.163319	0.0774858	-2.10773	0.0350543	0.999662	carbohydrate sulfotransferase 12
280	Stk32c	ENSMUSG00000015981	545.899	-0.137209	0.0651363	-2.10649	0.0351619	0.999662	serine/threonine kinase 32C
281	Pea15a	ENSMUSG00000013698	14918.7	-0.0748634	0.0355565	-2.10548	0.0352499	0.999662	proliferation and apoptosis adaptor protein 15A
282	Pdlim1	ENSMUSG00000055044	49.9727	0.327292	0.155798	2.10075	0.035663	0.999662	PDZ and LIM domain 1 (elfin)
283	Tuba1c	ENSMUSG00000043091	48.885	-0.529417	0.252029	-2.10062	0.0356742	0.999662	tubulin, alpha 1C
284	Cntn3	ENSMUSG00000030075	65.2501	-0.359188	0.171065	-2.09972	0.0357534	0.999662	contactin 3
285	Cox5b	ENSMUSG00000061518	1224.22	-0.116115	0.055387	-2.09643	0.0360439	0.999662	cytochrome c oxidase subunit 5B
286	Fxyd7	ENSMUSG00000036578	197.107	-0.171343	0.0817347	-2.09633	0.0360533	0.999662	FXYD domain-containing ion transport regulator 7
287	Crabp1	ENSMUSG00000032291	165.578	-0.189739	0.0905244	-2.096	0.0360824	0.999662	cellular retinoic acid binding protein I
288	Ppp1r9b	ENSMUSG00000038976	6200.18	-0.0899717	0.0429667	-2.09399	0.0362612	0.999662	protein phosphatase 1, regulatory subunit 9B
289	Xlr3a	ENSMUSG00000057836	67.1675	0.491784	0.234948	2.09316	0.0363346	0.999662	X-linked lymphocyte-regulated 3A
290	Lrrc57	ENSMUSG00000027286	699.349	0.102362	0.0489675	2.09041	0.036581	0.999662	leucine rich repeat containing 57
291	Trub1	ENSMUSG00000025086	687.343	0.112044	0.0536394	2.08883	0.0367227	0.999662	TruB pseudouridine (psi) synthase family member 1
292	Sema7a	ENSMUSG00000038264	2385.86	-0.0620676	0.0297222	-2.08825	0.0367749	0.999662	sema domain, immunoglobulin domain (Ig), and GPI membrane anchor, (semaphorin) 7A
293	Thsd1	ENSMUSG00000031480	206.559	0.213345	0.102208	2.08737	0.0368548	0.999662	thrombospondin, type I, domain 1
294	Emp3	ENSMUSG00000040212	27.6066	-0.478455	0.229237	-2.08716	0.0368732	0.999662	epithelial membrane protein 3
295	4930512M02Rik	ENSMUSG00000062511	17.5865	0.472314	0.226339	2.08676	0.0369102	0.999662	RIKEN cDNA 4930512M02 gene
296	Pisd-ps2	ENSMUSG00000023795	215.299	0.156979	0.0752551	2.08596	0.0369826	0.999662	phosphatidylserine decarboxylase, pseudogene 2
297	Atp9b	ENSMUSG00000024566	1718.77	0.065686	0.0314937	2.08569	0.0370067	0.999662	ATPase, class II, type 9B
298	Cabp4	ENSMUSG00000024842	4342.92	-0.0905793	0.043434	-2.08545	0.0370285	0.999662	calcium binding protein 4
299	Aldob	ENSMUSG00000028307	15.78	0.649213	0.311528	2.08396	0.0371635	0.999662	aldolase B, fructose-bisphosphate
300	Slc35b3	ENSMUSG00000021432	199.876	0.173708	0.0834132	2.0825	0.0372968	0.999662	solute carrier family 35, member B3
301	Cartpt	ENSMUSG00000021647	1299.49	-0.169655	0.081468	-2.08248	0.0372991	0.999662	CART prepropeptide
302	Gm15697	ENSMUSG00000081670	25.3995	0.477145	0.22928	2.08106	0.0374288	0.999662	predicted gene 15697
303	Dexi	ENSMUSG00000038055	576.935	-0.117084	0.0562889	-2.08005	0.0375211	0.999662	dexamethasone-induced transcript
304	Fgfr1	ENSMUSG00000031565	1135.78	-0.106696	0.0513049	-2.07964	0.0375583	0.999662	fibroblast growth factor receptor 1
305	Pet100	ENSMUSG00000087687	298.963	-0.185349	0.0891554	-2.07894	0.0376228	0.999662	PET100 homolog
306	6430548M08Rik	ENSMUSG00000031824	15350	-0.0487224	0.0234477	-2.07792	0.0377165	0.999662	RIKEN cDNA 6430548M08 gene
307	Zpr1	ENSMUSG00000032078	752.577	0.114874	0.0552949	2.07749	0.0377565	0.999662	ZPR1 zinc finger
308	Ntn4	ENSMUSG00000020019	370.979	-0.164146	0.0790138	-2.07743	0.0377618	0.999662	netrin 4
309	Sfrp5	ENSMUSG00000018822	20.1061	-0.700196	0.337187	-2.07658	0.03784	0.999662	secreted frizzled-related sequence protein 5
310	Acot7	ENSMUSG00000028937	2442.92	-0.122986	0.0592662	-2.07514	0.0379733	0.999662	acyl-CoA thioesterase 7
311	Stmn2	ENSMUSG00000027500	1800.88	-0.109262	0.0526872	-2.07379	0.0380992	0.999662	stathmin-like 2
312	B330016D10Rik	ENSMUSG00000048406	196.912	0.183438	0.0885171	2.07235	0.0382332	0.999662	NA
313	Olfr825	ENSMUSG00000058084	88.0216	0.31125	0.150237	2.07172	0.0382914	0.999662	olfactory receptor family 9 subfamily K member 2
314	G6pdx	ENSMUSG00000031400	2544.93	-0.0844623	0.0407716	-2.0716	0.0383031	0.999662	glucose-6-phosphate dehydrogenase X-linked
315	Coa4	ENSMUSG00000044881	168.644	-0.152868	0.0738314	-2.0705	0.0384058	0.999662	cytochrome c oxidase assembly factor 4
316	Podxl2	ENSMUSG00000033152	3840.89	-0.114352	0.0552725	-2.06887	0.0385583	0.999662	podocalyxin-like 2
317	Gxylt2	ENSMUSG00000030074	99.5468	0.255612	0.123585	2.0683	0.0386114	0.999662	glucoside xylosyltransferase 2
318	Kcnn1	ENSMUSG00000002908	399.475	-0.17313	0.083712	-2.06816	0.0386252	0.999662	potassium intermediate/small conductance calcium-activated channel, subfamily N, member 1
319	AI837181	ENSMUSG00000047423	870.186	-0.0888592	0.0429733	-2.06778	0.0386608	0.999662	expressed sequence AI837181
320	Emc4	ENSMUSG00000027131	1191.22	-0.0788277	0.0381311	-2.06728	0.0387079	0.999662	ER membrane protein complex subunit 4
321	Opn4	ENSMUSG00000021799	128.177	-0.249336	0.120645	-2.0667	0.0387627	0.999662	opsin 4 (melanopsin)
322	Gm8113	ENSMUSG00000089901	250.482	0.169343	0.0819613	2.06613	0.0388163	0.999662	predicted gene 8113
323	Acy3	ENSMUSG00000024866	10.6647	-0.667212	0.323181	-2.06451	0.0389689	0.999662	aminoacylase 3
324	Atg7	ENSMUSG00000030314	728.716	-0.0967382	0.0468716	-2.0639	0.0390274	0.999662	autophagy related 7
325	Nos3	ENSMUSG00000028978	250.453	0.173337	0.0839939	2.06369	0.0390472	0.999662	nitric oxide synthase 3, endothelial cell
326	Nup35	ENSMUSG00000026999	1090.63	0.108512	0.0525839	2.0636	0.0390556	0.999662	nucleoporin 35
327	Tpgs2	ENSMUSG00000024269	1342.46	-0.0689493	0.0334301	-2.06249	0.039161	0.999662	tubulin polyglutamylase complex subunit 2
328	Sap18b	ENSMUSG00000061104	344.336	-0.210703	0.10231	-2.05946	0.0394503	0.999662	Sin3-associated polypeptide 18B
329	Pdpn	ENSMUSG00000028583	1336.71	-0.162269	0.0788716	-2.05737	0.0396502	0.999662	podoplanin
330	Nsg2	ENSMUSG00000020297	4418.62	-0.0848019	0.0412551	-2.05555	0.0398257	0.999662	neuron specific gene family member 2
331	Abraxas2	ENSMUSG00000030965	850.722	0.103991	0.0506142	2.05457	0.0399203	0.999662	BRISC complex subunit
332	Slc25a4	ENSMUSG00000031633	9954.76	-0.0748332	0.0364352	-2.05387	0.0399884	0.999662	solute carrier family 25 (mitochondrial carrier, adenine nucleotide translocator), member 4
333	Fgf1	ENSMUSG00000036585	1846.5	-0.100546	0.0489938	-2.05222	0.040148	0.999662	fibroblast growth factor 1
334	Krcc1	ENSMUSG00000053012	448.748	0.118709	0.0578813	2.05091	0.040276	0.999662	lysine-rich coiled-coil 1
335	Rcl1	ENSMUSG00000024785	401.65	0.12408	0.0605129	2.05047	0.0403183	0.999662	RNA terminal phosphate cyclase-like 1
336	Acadl	ENSMUSG00000026003	465.057	-0.138039	0.0673308	-2.05016	0.0403485	0.999662	acyl-Coenzyme A dehydrogenase, long-chain
337	4930519G04Rik	ENSMUSG00000029564	12.4037	0.551915	0.269257	2.04977	0.0403867	0.999662	RIKEN cDNA 4930519G04 gene
338	Nuf2	ENSMUSG00000026683	64.0914	0.25559	0.124696	2.04971	0.0403929	0.999662	NUF2, NDC80 kinetochore complex component
339	Gm8850	ENSMUSG00000104181	10.8723	0.740427	0.36138	2.04889	0.0404731	0.999662	predicted gene 8850
340	Tmem216	ENSMUSG00000024667	231.968	0.135655	0.0662136	2.04875	0.0404868	0.999662	transmembrane protein 216
341	Smpdl3a	ENSMUSG00000019872	99.0234	-0.331948	0.162145	-2.04723	0.0406354	0.999662	sphingomyelin phosphodiesterase, acid-like 3A
342	Uqcr10	ENSMUSG00000059534	924.491	-0.120408	0.0588188	-2.04709	0.0406488	0.999662	ubiquinol-cytochrome c reductase, complex III subunit X
343	Wdr31	ENSMUSG00000028391	2867.88	0.122194	0.0597028	2.0467	0.0406878	0.999662	WD repeat domain 31
344	Adora1	ENSMUSG00000042429	2038.49	-0.116508	0.0569661	-2.04522	0.0408332	0.999662	adenosine A1 receptor
345	Psmb5	ENSMUSG00000022193	1330.21	-0.120304	0.058879	-2.04325	0.0410276	0.999662	proteasome (prosome, macropain) subunit, beta type 5
346	Mrpl12	ENSMUSG00000039640	590.386	-0.12796	0.0626536	-2.04234	0.0411182	0.999662	mitochondrial ribosomal protein L12
347	Idnk	ENSMUSG00000050002	403.529	-0.122078	0.0597765	-2.04224	0.0411282	0.999662	idnK gluconokinase homolog (E. coli)
348	Prph	ENSMUSG00000023484	84.0583	-0.270267	0.132371	-2.04174	0.0411771	0.999662	peripherin
349	Supt20	ENSMUSG00000027751	1802.35	0.108669	0.0532561	2.0405	0.0413006	0.999662	SPT20 SAGA complex component
350	Hpca	ENSMUSG00000028785	1927.81	-0.091071	0.0446556	-2.03941	0.0414091	0.999662	hippocalcin
351	Cacnb3	ENSMUSG00000003352	1258.34	-0.126949	0.0622689	-2.03872	0.0414781	0.999662	calcium channel, voltage-dependent, beta 3 subunit
352	Ccnyl1	ENSMUSG00000070871	506.336	0.0863622	0.0423829	2.03767	0.0415834	0.999662	cyclin Y-like 1
353	Sae1	ENSMUSG00000052833	1567.01	-0.0692639	0.0340135	-2.03636	0.0417138	0.999662	SUMO1 activating enzyme subunit 1
354	Resp18	ENSMUSG00000033061	351.582	-0.161278	0.0792022	-2.03628	0.0417224	0.999662	regulated endocrine-specific protein 18
355	Lrtm2	ENSMUSG00000055003	1120.51	-0.0856713	0.0420793	-2.03595	0.0417555	0.999662	leucine-rich repeats and transmembrane domains 2
356	Clec18a	ENSMUSG00000033633	54.8822	-0.416316	0.20456	-2.03518	0.041833	0.999662	C-type lectin domain family 18, member A
357	Coro1c	ENSMUSG00000004530	2594.02	-0.0642317	0.0315691	-2.03464	0.0418872	0.999662	coronin, actin binding protein 1C
358	Rpgrip1	ENSMUSG00000057132	21487.9	0.118153	0.0580901	2.03397	0.0419549	0.999662	retinitis pigmentosa GTPase regulator interacting protein 1
359	Pdzd2	ENSMUSG00000022197	7137.05	0.0980698	0.0482211	2.03375	0.0419766	0.999662	PDZ domain containing 2
360	Cisd3	ENSMUSG00000078695	410.229	-0.17281	0.0849715	-2.03374	0.0419782	0.999662	CDGSH iron sulfur domain 3
361	Reep4	ENSMUSG00000033589	103.435	-0.257193	0.126477	-2.03352	0.0420002	0.999662	receptor accessory protein 4
362	Lims2	ENSMUSG00000024395	50.7368	0.279559	0.137608	2.03156	0.0421978	0.999662	LIM and senescent cell antigen like domains 2
363	Spaca6	ENSMUSG00000080316	558.106	0.151599	0.0746659	2.03037	0.042319	0.999662	sperm acrosome associated 6
364	Ndufv3	ENSMUSG00000024038	1784.35	-0.0935827	0.0461487	-2.02785	0.0425754	0.999662	NADH:ubiquinone oxidoreductase core subunit V3
365	Paxip1	ENSMUSG00000002221	1695.39	0.0761412	0.0375536	2.02754	0.0426076	0.999662	PAX interacting (with transcription-activation domain) protein 1
366	Mdp1	ENSMUSG00000002329	762.307	0.0942983	0.0465137	2.02732	0.0426295	0.999662	magnesium-dependent phosphatase 1
367	Gm5173	ENSMUSG00000112621	35.9053	0.403588	0.199121	2.02684	0.0426785	0.999662	predicted gene 5173
368	Lynx1	ENSMUSG00000022594	6293.53	-0.102897	0.0507737	-2.02658	0.0427057	0.999662	Ly6/neurotoxin 1
369	Ankrd42	ENSMUSG00000041343	330.058	0.136408	0.0673834	2.02436	0.0429333	0.999662	ankyrin repeat domain 42
370	Hacd2	ENSMUSG00000035376	487.566	-0.108306	0.0535622	-2.02206	0.0431706	0.999662	3-hydroxyacyl-CoA dehydratase 2
371	Slf1	ENSMUSG00000021597	642.97	0.137944	0.0682655	2.0207	0.0433112	0.999662	SMC5-SMC6 complex localization factor 1
372	Tns2	ENSMUSG00000037003	597.866	-0.122319	0.0605539	-2.02	0.0433834	0.999662	tensin 2
373	Mc4r	ENSMUSG00000047259	27.6643	-0.393136	0.194665	-2.01955	0.0434298	0.999662	melanocortin 4 receptor
374	Cfl1	ENSMUSG00000056201	7585.79	-0.0829101	0.0410556	-2.01946	0.0434397	0.999662	cofilin 1, non-muscle
375	Asic3	ENSMUSG00000038276	686.793	0.146508	0.0725653	2.01898	0.0434895	0.999662	acid-sensing ion channel 3
376	Gm4791	ENSMUSG00000094893	46.3932	0.287679	0.142537	2.01828	0.043562	0.999662	predicted gene 4791
377	Napa	ENSMUSG00000006024	4465.84	-0.0628526	0.0311518	-2.01762	0.0436308	0.999662	N-ethylmaleimide sensitive fusion protein attachment protein alpha
378	Kdm3a	ENSMUSG00000053470	2910.96	0.108207	0.0536835	2.01564	0.0438372	0.999662	lysine (K)-specific demethylase 3A
379	Rpl37rt	ENSMUSG00000072692	585.474	-0.184267	0.0915289	-2.01321	0.0440927	0.999662	ribosomal protein L37, retrotransposed
380	Dusp26	ENSMUSG00000039661	2024.04	-0.0898563	0.0446602	-2.012	0.0442199	0.999662	dual specificity phosphatase 26
381	Nfrkb	ENSMUSG00000042185	2048.15	0.077955	0.038757	2.01138	0.0442852	0.999662	nuclear factor related to kappa B binding protein
382	Wee1	ENSMUSG00000031016	208.645	-0.173391	0.0862559	-2.01019	0.0444112	0.999662	WEE 1 homolog 1 (S. pombe)
383	Gm7536	ENSMUSG00000057036	2056.61	-0.111948	0.0557309	-2.00872	0.0445669	0.999662	predicted gene 7536
384	Mvb12a	ENSMUSG00000031813	516.171	-0.142319	0.0708614	-2.00841	0.0445996	0.999662	multivesicular body subunit 12A
385	Dmrtb1	ENSMUSG00000028610	8.8976	-0.772347	0.384654	-2.0079	0.044654	0.999662	DMRT-like family B with proline-rich C-terminal, 1
386	Ndufv2	ENSMUSG00000024099	2038.28	-0.0551998	0.0275018	-2.00713	0.0447357	0.999662	NADH:ubiquinone oxidoreductase core subunit V2
387	Pi4kb	ENSMUSG00000038861	2390.95	-0.0553727	0.0275882	-2.00711	0.0447376	0.999662	phosphatidylinositol 4-kinase beta
388	Lsm3	ENSMUSG00000034192	370.961	-0.125729	0.062664	-2.00639	0.0448146	0.999662	LSM3 homolog, U6 small nuclear RNA and mRNA degradation associated
389	Rpl35a-ps4	ENSMUSG00000083424	15.8334	0.477833	0.238425	2.00412	0.0450571	0.999662	ribosomal protein 35A, pseudogene 4
390	Zfand3	ENSMUSG00000044477	1029.35	-0.0854785	0.042665	-2.00348	0.045126	0.999662	zinc finger, AN1-type domain 3
391	Tmem176a	ENSMUSG00000023367	243.32	-0.245987	0.122782	-2.00344	0.0451296	0.999662	transmembrane protein 176A
392	Cplx1	ENSMUSG00000033615	3050.23	-0.131826	0.0659194	-1.9998	0.0455218	0.999662	complexin 1
393	Nfe2l1	ENSMUSG00000038615	7571.6	-0.0617504	0.0309285	-1.99656	0.0458734	0.999662	nuclear factor, erythroid derived 2,-like 1
394	Col8a2	ENSMUSG00000056174	277.477	-0.559261	0.280163	-1.9962	0.0459126	0.999662	collagen, type VIII, alpha 2
395	Rps23	ENSMUSG00000049517	1132.33	-0.144331	0.0723447	-1.99504	0.0460385	0.999662	ribosomal protein S23
396	Calm3	ENSMUSG00000019370	15341.4	-0.102828	0.0515617	-1.99427	0.0461225	0.999662	calmodulin 3
397	Atp6v1g2	ENSMUSG00000024403	2325.01	-0.0957248	0.0480003	-1.99425	0.0461244	0.999662	ATPase, H+ transporting, lysosomal V1 subunit G2
398	Olfr1469	ENSMUSG00000063777	14.5015	0.543318	0.27264	1.9928	0.0462829	0.999662	olfactory receptor family 5 subfamily B member 3
399	Fiz1	ENSMUSG00000061374	894.976	-0.0930944	0.0467223	-1.9925	0.0463159	0.999662	Flt3 interacting zinc finger protein 1
400	AC159747.1	ENSMUSG00000111946	38.9387	0.394195	0.198082	1.99006	0.0465839	0.999662	predicted gene, 47495
401	Pou2f2	ENSMUSG00000008496	308.956	0.144675	0.0727211	1.98944	0.0466522	0.999662	POU domain, class 2, transcription factor 2
402	Stx1b	ENSMUSG00000030806	7521.59	-0.0824992	0.0414921	-1.98831	0.0467773	0.999662	syntaxin 1B
403	Ndufb11	ENSMUSG00000031059	1689.13	-0.118314	0.0595319	-1.98741	0.0468771	0.999662	NADH:ubiquinone oxidoreductase subunit B11
404	Syt11	ENSMUSG00000068923	7442.21	-0.0398384	0.0200532	-1.98664	0.0469627	0.999662	synaptotagmin XI
405	Ptpn14	ENSMUSG00000026604	272.921	-0.17815	0.0897046	-1.98597	0.0470372	0.999662	protein tyrosine phosphatase, non-receptor type 14
406	Acp6	ENSMUSG00000028093	800.603	0.124578	0.0627357	1.98575	0.0470607	0.999662	acid phosphatase 6, lysophosphatidic
407	Rnf207	ENSMUSG00000058498	3465.69	0.159573	0.0803724	1.98542	0.0470973	0.999662	ring finger protein 207
408	Ccdc130	ENSMUSG00000004994	313.904	-0.145491	0.0732841	-1.9853	0.0471113	0.999662	YJU2 splicing factor homolog B
409	Gm45551	ENSMUSG00000109916	173.088	0.190743	0.0961586	1.98362	0.0472977	0.999662	RIKEN cDNA 2410039M03 gene
410	Camk2n1	ENSMUSG00000046447	6499.65	-0.0903106	0.045698	-1.97625	0.0481265	0.999662	calcium/calmodulin-dependent protein kinase II inhibitor 1
411	Leprot	ENSMUSG00000035212	522.913	-0.104202	0.0527686	-1.9747	0.048302	0.999662	leptin receptor overlapping transcript
412	1110065P20Rik	ENSMUSG00000078570	383.634	-0.153393	0.0776813	-1.97465	0.0483077	0.999662	RIKEN cDNA 1110065P20 gene
413	Pdzrn4	ENSMUSG00000036218	57.8288	-0.275097	0.139375	-1.97379	0.0484061	0.999662	PDZ domain containing RING finger 4
414	Gins4	ENSMUSG00000031546	376.569	-0.123145	0.0624001	-1.97348	0.0484413	0.999662	GINS complex subunit 4
415	Abca13	ENSMUSG00000004668	431.795	0.173572	0.0879539	1.97345	0.0484445	0.999662	ATP-binding cassette, sub-family A member 13
416	Pcdhb7	ENSMUSG00000045062	250.641	0.129835	0.0658273	1.97235	0.0485691	0.999662	protocadherin beta 7
417	Zfp263	ENSMUSG00000022529	1381.98	0.10119	0.0513745	1.96966	0.0488777	0.999662	zinc finger protein 263
418	Gm9964	ENSMUSG00000055072	244.846	0.204074	0.103615	1.96955	0.0488903	0.999662	predicted gene 9964
419	D10Wsu102e	ENSMUSG00000020255	26212	0.168001	0.0853119	1.96925	0.0489242	0.999662	NOP protein chaperone 1
420	Cdk2	ENSMUSG00000025358	79.2543	-0.219695	0.111597	-1.96865	0.0489928	0.999662	cyclin dependent kinase 2
421	Uchl1	ENSMUSG00000029223	2815.08	-0.123308	0.0626398	-1.96853	0.0490076	0.999662	ubiquitin carboxy-terminal hydrolase L1
422	Pkp4	ENSMUSG00000026991	3118.11	-0.103816	0.0527509	-1.96804	0.0490638	0.999662	plakophilin 4
423	Smyd1	ENSMUSG00000055027	13.8383	-0.710405	0.361165	-1.96698	0.0491853	0.999662	SET and MYND domain containing 1
424	Nphs1	ENSMUSG00000006649	107.811	0.209833	0.106711	1.96637	0.0492557	0.999662	nephrosis 1, nephrin
425	Dok5	ENSMUSG00000027560	268.462	-0.125101	0.0637115	-1.96356	0.0495814	0.999662	docking protein 5
426	Fam102b	ENSMUSG00000040339	501.974	-0.128371	0.0653935	-1.96306	0.0496394	0.999662	EEIG family member 2
427	Tuba8	ENSMUSG00000030137	218.077	-0.138925	0.0708289	-1.96141	0.0498313	0.999662	tubulin, alpha 8

## Sheet: Table S7
Supplementary table 7. KEGG pathways enriched in the differentially expressed genes in the mouse samples						Back to TOC
#	Term ID	Term description	Fold enrichment	Lowest p value	Highest p value	Upregulated genes	Downregulated genes
1	mmu03010	Ribosome	3.69995	2.32378e-09	8.50982e-07		Rps23, Rps13, Rplp0, Rpl15, Rpl36a, Mrpl12, Mrps6
2	mmu05012	Parkinson disease	4.29126	2.03362e-07	4.2472e-06	Ndufab1	Snca, Ndufa9, Ndufv2, Ndufv3, Uqcr10, Cox4i1, Cox5b, Slc25a4, Psmb5, Psmc5, Calm3, Tuba8, Maob
3	mmu00190	Oxidative phosphorylation	4.97241	1.43335e-06	1.43335e-06	Ndufab1	Cox4i1, Ndufa9, Ndufv3, Ndufv2, Uqcr10, Cox5b, Atp6v1g2
4	mmu05415	Diabetic cardiomyopathy	3.92559	3.78178e-06	8.80928e-06	Ndufab1, Nos3	Slc25a4, Ndufa9, Ndufv2, Ndufv3, Uqcr10, Cox4i1, Cox5b, Gsr
5	mmu04932	Non-alcoholic fatty liver disease	3.42988	4.75747e-06	4.75747e-06	Ndufab1	Cox4i1, Cox5b, Ndufa9, Ndufv2, Ndufv3, Uqcr10
6	mmu05032	Morphine addiction	2.72139	1.12199e-05	1.12199e-05		Gng3, Gng4, Adora1
7	mmu05208	Chemical carcinogenesis - reactive oxygen species	3.24811	1.45367e-05	1.45367e-05	Ndufab1	Ndufa9, Ndufv2, Ndufv3, Uqcr10, Cox4i1, Cox5b, Akr1a1, Slc25a4
8	mmu04810	Regulation of actin cytoskeleton	1.94573	2.4309e-05	0.00618117	Fn1	Arpc3, Cfl1, Ezr, Fgfr1, Fgf1
9	mmu04728	Dopaminergic synapse	4.43295	3.06927e-05	3.06927e-05		Drd5, Maob, Gng3, Gng4, Ppp1r1b, Comt, Calm3
10	mmu04714	Thermogenesis	3.37325	3.08411e-05	3.08411e-05	Kdm3a, Ndufab1	Fgfr1, Cox4i1, Cox5b, Ndufa9, Uqcr10, Coa4, Ndufv2, Ndufv3
11	mmu05020	Prion disease	3.38717	3.72656e-05	3.72656e-05	Ndufab1	Ndufa9, Ndufv2, Ndufv3, Uqcr10, Cox4i1, Cox5b, Slc25a4, Psmb5, Psmc5, Tuba8
12	mmu05016	Huntington disease	3.22212	3.86198e-05	8.35663e-05	Ndufab1	Ndufa9, Ndufv2, Ndufv3, Uqcr10, Cox4i1, Cox5b, Slc25a4, Dctn5, Tuba8, Psmb5, Psmc5
13	mmu04820	Cytoskeleton in muscle cells	2.79698	6.90432e-05	0.0113934	Fn1, Pdlim1	Sspn, Jup, Dsp, Dcn, Tnnc1, Tpm1, Sptbn2
14	mmu03460	Fanconi anemia pathway	4.28474	0.000184801	0.000229553	Fancd2, Rmi1, Poln
15	mmu05205	Proteoglycans in cancer	1.42825	0.00030603	0.00331372	Fn1	Dcn, Ezr, Fgfr1
16	mmu03050	Proteasome	3.12221	0.000342542	0.000752667		Psmc5, Psmb5
17	mmu05412	Arrhythmogenic right ventricular cardiomyopathy	3.53303	0.000661259	0.000661259		Cacng5, Jup, Dsp, Sspn
18	mmu04141	Protein processing in endoplasmic reticulum	2.23759	0.00104193	0.0241957		Calr, Capn1, Sec61g, Fbxo2, Bag1
19	mmu04725	Cholinergic synapse	1.50849	0.00106591	0.00106591		Gng3, Gng4
20	mmu05100	Bacterial invasion of epithelial cells	4.00762	0.00132122	0.0017579	Fn1, Elmo3	Arpc3, Elmo1
21	mmu04727	GABAergic synapse	1.89092	0.00157467	0.00157467		Gng3, Gng4
22	mmu04713	Circadian entrainment	2.54915	0.00158513	0.00158513		Calm3, Gng3, Gng4
23	mmu04726	Serotonergic synapse	2.51728	0.0016465	0.0016465		Gng3, Gng4, Maob
24	mmu04260	Cardiac muscle contraction	5.44278	0.00237378	0.00390907		Cacng5, Tnnc1, Tpm1, Cox4i1, Cox5b, Uqcr10
25	mmu04014	Ras signaling pathway	2.61961	0.00271138	0.00594993		Fgf1, Csf1r, Fgfr1, Pla2g5, Rab5b, Calm3, Gng3, Gng4
26	mmu05034	Alcoholism	3.49623	0.00285271	0.00285271		Maob, Ppp1r1b, Calm3, Gng3, Gng4
27	mmu04350	TGF-beta signaling pathway	3.42488	0.00303531	0.00303531	Gdf6	Fst, Dcn, Nbl1, Emp3
28	mmu04723	Retrograde endocannabinoid signaling	3.27452	0.00316063	0.00316063	Ndufab1	Gng3, Gng4, Ndufa9, Ndufv2, Ndufv3
29	mmu04724	Glutamatergic synapse	2.65852	0.00332343	0.00332343	Grm8	Grm4, Gng3, Gng4
30	mmu04144	Endocytosis	1.88208	0.00387814	0.00387814		Mvb12a, Chmp4c, Rab5b, Rab11fip5, Arf3, Arpc3
31	mmu04926	Relaxin signaling pathway	2.39741	0.0045337	0.0045337	Nos3	Gng3, Gng4, Acta2
32	mmu04390	Hippo signaling pathway	1.81426	0.00492038	0.00492038	Gdf6	Wwc1, Ywhah, Fgf1
33	mmu04114	Oocyte meiosis	1.86466	0.00556964	0.0268815		Cdk2, Calm3, Ywhah
34	mmu04110	Cell cycle	1.43845	0.0061981	0.00884528		Ywhah, Wee1, Cdk2
35	mmu05170	Human immunodeficiency virus 1 infection	2.4263	0.00693748	0.00693748		Gng3, Gng4, Calm3, Calr, Cfl1, Wee1
36	mmu04921	Oxytocin signaling pathway	1.5491	0.00708669	0.00708669	Nos3	Calm3, Cacng5
37	mmu04371	Apelin signaling pathway	2.84439	0.00726248	0.00726248	Nos3	Gng3, Gng4, Acta2, Calm3
38	mmu05163	Human cytomegalovirus infection	1.45141	0.00959032	0.00959032		Gng3, Gng4, Calm3, Calr
39	mmu04814	Motor proteins	2.05913	0.00980158	0.0252653		Dctn5, Tuba8, Acta2, Tnnc1, Tpm1
40	mmu05135	Yersinia infection	2.25639	0.00989297	0.00989297	Fn1	Arpc3, Skap2, Elmo1
41	mmu05017	Spinocerebellar ataxia	2.11426	0.0120159	0.0197181		Sptbn2, Psmb5, Psmc5, Slc25a4
42	mmu04261	Adrenergic signaling in cardiomyocytes	2.62217	0.0123006	0.0123006		Cacng5, Tnnc1, Tpm1, Scn1b, Calm3
43	mmu04392	Hippo signaling pathway - multiple species	2.48621	0.0125431	0.0125431		Wwc1
44	mmu03082	ATP-dependent chromatin remodeling	1.59828	0.0150372	0.0150372	Nfrkb	Yeats4
45	mmu04062	Chemokine signaling pathway	1.74357	0.0160863	0.0160863		Cxcl14, Gng3, Gng4, Elmo1
46	mmu05417	Lipid and atherosclerosis	1.13776	0.0178021	0.0178021	Nos3, Pou2f2	Calm3
47	mmu00040	Pentose and glucuronate interconversions	6.3931	0.0208689	0.0208689		Sord, Akr1a1
48	mmu05162	Measles	1.86466	0.0224793	0.0224793	Cd46, Slamf1	Cdk2
49	mmu04360	Axon guidance	2.32812	0.0227393	0.0301486		Ntn4, Sema7a, Sema3b, Dpysl2, Rnd1, Cfl1
50	mmu04024	cAMP signaling pathway	1.66984	0.0259776	0.0259776		Adora1, Calm3, Crhr1, Drd5, Ppp1r1b
51	mmu03060	Protein export	4.97241	0.0294789	0.0294789		Immp1l, Sec61g
52	mmu04020	Calcium signaling pathway	2.14563	0.033501	0.033501	Nos3	Fgfr1, Calm3, Tnnc1, Slc25a4, Drd5, Fgf1
53	mmu04120	Ubiquitin mediated proteolysis	1.48076	0.0368629	0.0368629		Sae1, Fbxo2, Ube2e2
54	mmu05215	Prostate cancer	1.56111	0.037668	0.037668		Cdk2, Fgfr1
55	mmu00051	Fructose and mannose metabolism	4.97241	0.0405854	0.0405854	Aldob	Sord
56	mmu04015	Rap1 signaling pathway	1.363	0.0442929	0.0442929		Fgf1, Csf1r, Fgfr1, Calm3
57	mmu01523	Antifolate resistance	5.37021	0.0457132	0.0457132	Abcc2, Abcc5
58	mmu05146	Amoebiasis	2.45589	0.0461999	0.0461999	Fn1	Rab5b, Serpinb9

[truncated: 9 more sheets: Table S8, Table S9, Table S10, Table S11, Table S12, Table S13, S. T10. MA GO-BP in mm, S. T11. MA GO-BP in ch, S. T12. MA pathway overlap]
